# Supplementary material for: Comparison between strip sampling and laser ablation methods to infer seasonal movements from intra-tooth strontium isotopes profiles in migratory caribou
Source: Sci Rep. 2023 Mar 3;13:3621. doi: 10.1038/s41598-023-30222-w (PMC9984400; doi:10.1038/s41598-023-30222-w)
Supplement: Supplementary file 2 — Supplementary Information 2. [file 41598_2023_30222_MOESM2_ESM.xlsx]

## Sheet: solution_sr
ind	molar	sample	87Sr/86Sr	Sr conc (ppm)
WACH-2.210	M2	M2-6	0.7108	180
WACH-2.210	M2	M2-5	0.7106	172
WACH-2.210	M2	M2-4	0.7103	181
WACH-2.210	M2	M2-3	0.7103	187
WACH-2.210	M2	M2-2	0.7102	146
WACH-2.210	M2	M2-1	0.7103	161
WACH-2.210	M3	M3-6	NA	NA
WACH-2.210	M3	M3-5	0.7107	176
WACH-2.210	M3	M3-4	0.7109	117
WACH-2.210	M3	M3-3	0.7112	130
WACH-2.210	M3	M3-2	0.7112	137
WACH-2.210	M3	M3-1	0.7113	134
WACH-2000	M2	M2-5	0.7108	118
WACH-2000	M2	M2-4	0.7105	184
WACH-2000	M2	M2-3	0.7102	187
WACH-2000	M2	M2-2	0.7102	188
WACH-2000	M2	M2-1	0.7101	174
WACH-2000	M3	M3-4	0.7114	185
WACH-2000	M3	M3-3	0.7118	81
WACH-2000	M3	M3-2	0.7119	197
WACH-2000	M3	M3-1	0.7119	164
WACH-0.120	M2	M2-6	0.7092	135
WACH-0.120	M2	M2-5	0.7092	127
WACH-0.120	M2	M2-4	0.7092	79
WACH-0.120	M2	M2-3	0.7091	83
WACH-0.120	M2	M2-2	0.7091	68
WACH-0.120	M2	M2-1	0.7091	78
WACH-0.120	M3	M3-6	0.709	111
WACH-0.120	M3	M3-5	0.709	119
WACH-0.120	M3	M3-4	0.709	102
WACH-0.120	M3	M3-3	0.7091	110
WACH-0.120	M3	M3-2	0.709	99
WACH-0.120	M3	M3-1	0.7091	138
WACH-2.230	M2	M2-6	0.7105	91
WACH-2.230	M2	M2-5	0.7106	72
WACH-2.230	M2	M2-4	0.7098	73
WACH-2.230	M2	M2-3	0.7093	92
WACH-2.230	M2	M2-2	0.709	197
WACH-2.230	M2	M2-1	0.7091	95
WACH-2.230	M3	M3-7	0.7094	72
WACH-2.230	M3	M3-6	0.7097	111
WACH-2.230	M3	M3-5	0.7101	91
WACH-2.230	M3	M3-4	0.7102	78
WACH-2.230	M3	M3-3	0.7106	81
WACH-2.230	M3	M3-2	0.7106	73
WACH-2.230	M3	M3-1	0.7105	81
WACH-153.180	M2	M2-5	0.711	130
WACH-153.180	M2	M2-4	0.7107	111
WACH-153.180	M2	M2-3	0.7106	111
WACH-153.180	M2	M2-2	0.7102	120
WACH-153.180	M2	M2-1	0.71	119
WACH-153.180	M3	M3-5	0.7098	89
WACH-153.180	M3	M3-4	0.7105	133
WACH-153.180	M3	M3-3	0.7112	119
WACH-153.180	M3	M3-2	0.7122	118
WACH-153.180	M3	M3-1	0.7129	107

## Sheet: LA-MC-ICP-MS_sr
indiv	molar	Measurement	meas2	87Sr/86Sr	86Sr (V)	87Sr (V)	88Sr (V)
WACH-0.120	M2	1	166	0.7093	1.0805	0.7823	9.426
WACH-0.120	M2	2	167	0.7092	1.0715	0.7756	9.3461
WACH-0.120	M2	3	168	0.709	1.0593	0.7665	9.2396
WACH-0.120	M2	4	169	0.7092	1.0487	0.7591	9.1488
WACH-0.120	M2	5	170	0.7091	1.0362	0.7501	9.0404
WACH-0.120	M2	6	171	0.7094	1.0274	0.744	8.9641
WACH-0.120	M2	7	172	0.709	1.0033	0.7259	8.7491
WACH-0.120	M2	8	173	0.7091	0.9803	0.7095	8.5494
WACH-0.120	M2	9	174	0.7091	1.0087	0.7301	8.7994
WACH-0.120	M2	10	175	0.7092	0.9892	0.7161	8.6293
WACH-0.120	M2	11	176	0.7095	0.9661	0.6995	8.4252
WACH-0.120	M2	12	177	0.7092	0.9136	0.6613	7.9666
WACH-0.120	M2	13	178	0.709	0.9038	0.6539	7.8808
WACH-0.120	M2	14	179	0.7094	0.9593	0.6946	8.3678
WACH-0.120	M2	15	180	0.7094	0.9901	0.7168	8.6339
WACH-0.120	M2	16	181	0.7091	0.9897	0.7164	8.6339
WACH-0.120	M2	17	182	0.7092	0.9664	0.6996	8.4309
WACH-0.120	M2	18	183	0.7094	0.9667	0.6999	8.432
WACH-0.120	M2	19	184	0.7093	0.9351	0.677	8.1567
WACH-0.120	M2	20	185	0.7093	0.9379	0.679	8.1808
WACH-0.120	M2	21	186	0.7092	0.9368	0.6782	8.1714
WACH-0.120	M2	22	187	0.7092	0.9212	0.6669	8.0362
WACH-0.120	M2	23	188	0.7093	0.9333	0.6757	8.14
WACH-0.120	M2	24	189	0.7091	0.9204	0.6661	8.027
WACH-0.120	M2	25	190	0.7092	0.9104	0.659	7.9394
WACH-0.120	M2	26	191	0.7093	0.9392	0.68	8.1915
WACH-0.120	M2	27	192	0.7093	0.9407	0.6811	8.2074
WACH-0.120	M2	28	193	0.7093	0.9288	0.6723	8.1
WACH-0.120	M2	29	194	0.7093	0.9279	0.6718	8.0949
WACH-0.120	M2	30	195	0.709	0.9307	0.6735	8.1178
WACH-0.120	M2	31	196	0.7091	0.9237	0.6686	8.0586
WACH-0.120	M2	32	197	0.7093	0.927	0.6711	8.0855
WACH-0.120	M2	33	198	0.7093	0.9362	0.6779	8.1668
WACH-0.120	M2	34	199	0.7094	0.9297	0.6733	8.1127
WACH-0.120	M2	35	200	0.7094	0.9221	0.6677	8.0444
WACH-0.120	M2	36	201	0.709	0.8622	0.624	7.523
WACH-0.120	M2	37	202	0.7094	0.7304	0.5288	6.3696
WACH-0.120	M2	38	203	0.7093	0.8305	0.6012	7.2427
WACH-0.120	M2	39	204	0.7093	0.8513	0.6162	7.4234
WACH-0.120	M2	40	205	0.7092	0.8574	0.6205	7.4759
WACH-0.120	M2	41	206	0.7096	0.8752	0.6339	7.6331
WACH-0.120	M2	42	207	0.7093	0.8775	0.6352	7.6524
WACH-0.120	M2	43	208	0.7092	0.8838	0.6396	7.7069
WACH-0.120	M2	44	209	0.7093	0.9239	0.6688	8.0571
WACH-0.120	M2	45	210	0.7095	0.9034	0.6542	7.8794
WACH-0.120	M2	46	211	0.7093	0.9994	0.7235	8.7161
WACH-0.120	M2	47	212	0.7094	0.8996	0.6513	7.8443
WACH-0.120	M2	48	213	0.7093	1.022	0.7398	8.9138
WACH-0.120	M2	49	214	0.7087	0.9202	0.6657	8.0284
WACH-0.120	M2	50	215	0.7093	0.7116	0.5152	6.2073
WACH-0.120	M2	51	216	0.7094	0.8181	0.5924	7.135
WACH-0.120	M2	52	217	0.7093	0.8431	0.6104	7.3537
WACH-0.120	M2	53	218	0.7093	0.8764	0.6345	7.6434
WACH-0.120	M2	54	219	0.7094	0.8475	0.6137	7.3921
WACH-0.120	M2	55	220	0.7093	0.835	0.6045	7.2817
WACH-0.120	M2	56	221	0.7093	0.887	0.642	7.7344
WACH-0.120	M2	57	222	0.7091	0.8616	0.6234	7.5112
WACH-0.120	M2	58	223	0.7093	0.8675	0.628	7.5644
WACH-0.120	M2	59	224	0.7093	0.9036	0.654	7.8784
WACH-0.120	M2	60	225	0.7092	0.8895	0.6437	7.7555
WACH-0.120	M2	61	226	0.7092	0.8559	0.6195	7.4626
WACH-0.120	M2	62	227	0.7093	0.882	0.6384	7.6908
WACH-0.120	M2	63	228	0.7093	0.902	0.6529	7.8658
WACH-0.120	M2	64	229	0.7093	0.9036	0.654	7.8784
WACH-0.120	M2	65	230	0.7091	0.912	0.66	7.9538
WACH-0.120	M2	66	231	0.7093	0.8776	0.6353	7.6522
WACH-0.120	M2	67	232	0.7092	0.9591	0.6942	8.3638
WACH-0.120	M2	68	233	0.7094	0.9371	0.6784	8.1722
WACH-0.120	M2	69	234	0.7093	0.8817	0.6382	7.6887
WACH-0.120	M2	70	235	0.7092	0.9115	0.6597	7.9479
WACH-0.120	M2	71	236	0.7093	0.9181	0.6646	8.0052
WACH-0.120	M2	72	237	0.7094	1.0038	0.7266	8.7522
WACH-0.120	M2	73	238	0.7096	1.0793	0.7816	9.4137
WACH-0.120	M2	74	239	0.7091	0.9756	0.7061	8.5092
WACH-0.120	M2	75	240	0.7093	0.9422	0.6821	8.2175
WACH-0.120	M2	76	241	0.7093	0.9271	0.6712	8.087
WACH-0.120	M2	77	242	0.7092	0.9513	0.6886	8.2967
WACH-0.120	M2	78	243	0.7093	0.9474	0.6858	8.2623
WACH-0.120	M2	79	244	0.7095	0.9438	0.6835	8.234
WACH-0.120	M2	80	245	0.7092	0.9525	0.6893	8.3059
WACH-0.120	M2	81	246	0.7092	0.9507	0.6881	8.2917
WACH-0.120	M2	82	247	0.7089	0.8794	0.6362	7.6668
WACH-0.120	M2	83	248	0.7094	0.8188	0.5929	7.142
WACH-0.120	M2	84	249	0.709	0.8361	0.6049	7.2915
WACH-0.120	M2	85	250	0.7094	0.8267	0.5985	7.2097
WACH-0.120	M2	86	251	0.7092	0.8731	0.6319	7.6136
WACH-0.120	M2	87	252	0.709	0.9525	0.689	8.3029
WACH-0.120	M2	88	253	0.7092	0.9012	0.6523	7.8594
WACH-0.120	M2	89	254	0.7094	0.9128	0.6608	7.9592
WACH-0.120	M2	90	255	0.7092	0.9263	0.6704	8.0772
WACH-0.120	M2	91	256	0.7096	1.02	0.7386	8.8929
WACH-0.120	M2	92	257	0.7092	0.9966	0.7214	8.6945
WACH-0.120	M2	93	258	0.7091	0.9328	0.6751	8.1367
WACH-0.120	M2	94	259	0.7093	0.9089	0.658	7.9286
WACH-0.120	M2	95	260	0.7093	0.8974	0.6497	7.8273
WACH-0.120	M2	96	261	0.7092	0.9009	0.6522	7.858
WACH-0.120	M2	97	262	0.7092	0.9063	0.6559	7.9041
WACH-0.120	M2	98	263	0.7094	0.9085	0.6578	7.9246
WACH-0.120	M2	99	264	0.7093	0.9092	0.6582	7.9307
WACH-0.120	M2	100	265	0.7093	0.9048	0.655	7.8909
WACH-0.120	M2	101	266	0.7094	0.9002	0.6519	7.854
WACH-0.120	M2	102	267	0.7093	0.886	0.6414	7.7283
WACH-0.120	M2	103	268	0.7095	0.8905	0.6449	7.767
WACH-0.120	M2	104	269	0.7095	0.8942	0.6476	7.8018
WACH-0.120	M2	105	270	0.7092	0.8747	0.6331	7.6298
WACH-0.120	M2	106	271	0.7095	0.8714	0.6311	7.602
WACH-0.120	M2	107	272	0.7093	0.8765	0.6344	7.6421
WACH-0.120	M2	108	273	0.7092	0.8673	0.6278	7.5646
WACH-0.120	M2	109	274	0.709	0.722	0.5225	6.2981
WACH-0.120	M2	110	275	0.7097	0.735	0.5323	6.4097
WACH-0.120	M2	111	276	0.7091	0.7621	0.5515	6.6465
WACH-0.120	M2	112	277	0.7094	0.7847	0.5681	6.8424
WACH-0.120	M2	113	278	0.7094	0.811	0.5871	7.0716
WACH-0.120	M2	114	279	0.7093	0.8339	0.6036	7.2712
WACH-0.120	M2	115	280	0.7093	0.8081	0.585	7.0474
WACH-0.120	M2	116	281	0.7092	0.8236	0.5962	7.1839
WACH-0.120	M2	117	282	0.7092	0.7832	0.5668	6.8299
WACH-0.120	M2	118	283	0.7091	0.831	0.6013	7.2453
WACH-0.120	M2	119	284	0.7094	0.8045	0.5824	7.0148
WACH-0.120	M2	120	285	0.7096	0.8167	0.5915	7.1225
WACH-0.120	M2	121	286	0.7093	0.8436	0.6108	7.3579
WACH-0.120	M2	122	287	0.7091	0.8224	0.5952	7.1724
WACH-0.120	M2	123	288	0.7093	0.8297	0.6007	7.2358
WACH-0.120	M2	124	289	0.7095	0.7229	0.5233	6.3027
WACH-0.120	M2	125	290	0.7094	0.7626	0.552	6.6492
WACH-0.120	M2	126	291	0.7094	0.7736	0.5602	6.7473
WACH-0.120	M2	127	292	0.7092	0.8003	0.5793	6.9796
WACH-0.120	M2	128	293	0.7093	0.818	0.5922	7.1346
WACH-0.120	M2	129	294	0.7092	0.7953	0.5756	6.9353
WACH-0.120	M2	130	295	0.7093	0.8081	0.5849	7.0452
WACH-0.120	M2	131	296	0.7092	0.7805	0.5648	6.8041
WACH-0.120	M2	132	297	0.7094	0.7987	0.5784	6.9671
WACH-0.120	M2	133	298	0.7095	0.7902	0.5721	6.8898
WACH-0.120	M2	134	299	0.7095	0.7748	0.5611	6.7577
WACH-0.120	M2	135	300	0.7093	0.7747	0.5609	6.7567
WACH-0.120	M2	136	301	0.7095	0.7884	0.5709	6.8746
WACH-0.120	M2	137	302	0.7092	0.8074	0.5844	7.0412
WACH-0.120	M2	138	303	0.7092	0.7757	0.5616	6.7667
WACH-0.120	M2	139	304	0.7096	0.7921	0.5736	6.9072
WACH-0.120	M2	140	305	0.7091	0.8164	0.5908	7.1189
WACH-0.120	M2	141	306	0.709	0.7901	0.5718	6.8913
WACH-0.120	M2	142	307	0.7092	0.8188	0.5927	7.1416
WACH-0.120	M2	143	308	0.7094	0.8358	0.6051	7.2897
WACH-0.120	M2	144	309	0.709	0.8583	0.6211	7.485
WACH-0.120	M2	145	310	0.7093	0.8544	0.6185	7.4531
WACH-0.120	M2	146	311	0.7094	0.8198	0.5936	7.1516
WACH-0.120	M2	147	312	0.7091	0.8149	0.5898	7.1086
WACH-0.120	M2	148	313	0.709	0.7926	0.5736	6.9154
WACH-0.120	M2	149	314	0.7091	0.675	0.4885	5.8857
WACH-0.120	M2	150	315	0.7095	0.7036	0.5095	6.1367
WACH-0.120	M2	151	316	0.7096	0.7553	0.547	6.5871
WACH-0.120	M2	152	317	0.7091	0.762	0.5514	6.6436
WACH-0.120	M2	153	318	0.7093	0.7678	0.5558	6.6967
WACH-0.120	M2	154	319	0.7091	0.7526	0.5446	6.5622
WACH-0.120	M2	155	320	0.7093	0.7616	0.5513	6.6414
WACH-0.120	M2	156	321	0.7093	0.7781	0.5633	6.7857
WACH-0.120	M2	157	322	0.7095	0.8013	0.5802	6.9872
WACH-0.120	M2	158	323	0.7092	0.7999	0.579	6.9762
WACH-0.120	M2	159	324	0.709	0.7775	0.5626	6.7802
WACH-0.120	M2	160	325	0.7093	0.7873	0.57	6.8687
WACH-0.120	M2	161	326	0.7091	0.7867	0.5693	6.8609
WACH-0.120	M2	162	327	0.7093	0.7715	0.5585	6.7296
WACH-0.120	M2	163	328	0.7094	0.7598	0.5503	6.6307
WACH-0.120	M2	164	329	0.709	0.7597	0.5497	6.6251
WACH-0.120	M2	165	330	0.7095	0.7624	0.5522	6.6522
WACH-0.120	M2	166	331	0.7094	0.7569	0.548	6.6017
WACH-0.120	M2	167	332	0.7091	0.759	0.5494	6.6206
WACH-0.120	M2	168	333	0.7093	0.7554	0.5469	6.5892
WACH-0.120	M2	169	334	0.7092	0.7548	0.5463	6.5828
WACH-0.120	M2	170	335	0.7093	0.7556	0.547	6.5899
WACH-0.120	M2	171	336	0.7092	0.7472	0.5409	6.5173
WACH-0.120	M2	172	337	0.7092	0.7396	0.5353	6.4501
WACH-0.120	M2	173	338	0.7094	0.7433	0.5382	6.4846
WACH-0.120	M2	174	339	0.7092	0.7401	0.5358	6.4573
WACH-0.120	M2	175	340	0.7091	0.733	0.5305	6.3942
WACH-0.120	M2	176	341	0.7093	0.7333	0.5309	6.3967
WACH-0.120	M2	177	342	0.7092	0.7318	0.5297	6.3824
WACH-0.120	M2	178	343	0.7095	0.7324	0.5305	6.3895
WACH-0.120	M2	179	344	0.7091	0.7295	0.528	6.3645
WACH-0.120	M2	180	345	0.7092	0.7239	0.5239	6.3125
WACH-0.120	M2	181	346	0.7093	0.7204	0.5215	6.2843
WACH-0.120	M2	182	347	0.7093	0.7223	0.523	6.3004
WACH-0.120	M2	183	348	0.7093	0.7201	0.5213	6.2798
WACH-0.120	M2	184	349	0.7092	0.7152	0.5177	6.2386
WACH-0.120	M2	185	350	0.7093	0.7135	0.5165	6.223
WACH-0.120	M2	186	351	0.7091	0.7044	0.5098	6.1442
WACH-0.120	M2	187	352	0.7093	0.7055	0.5107	6.1527
WACH-0.120	M2	188	353	0.7092	0.6936	0.5021	6.052
WACH-0.120	M2	189	354	0.7091	0.6899	0.4994	6.0191
WACH-0.120	M2	190	355	0.7092	0.6752	0.4887	5.8884
WACH-0.120	M2	191	356	0.7093	0.6735	0.4877	5.8759
WACH-0.120	M2	192	357	0.7094	0.6698	0.4851	5.8437
WACH-0.120	M2	193	358	0.7092	0.6617	0.479	5.772
WACH-0.120	M2	194	359	0.7092	0.6629	0.4798	5.7805
WACH-0.120	M2	195	360	0.709	0.6592	0.477	5.7499
WACH-0.120	M2	196	361	0.7092	0.6787	0.4914	5.9222
WACH-0.120	M2	197	362	0.7093	0.6757	0.4893	5.8958
WACH-0.120	M2	198	363	0.7091	0.6668	0.4827	5.8182
WACH-0.120	M2	199	364	0.7094	0.6674	0.4832	5.8217
WACH-0.120	M2	200	365	0.7094	0.667	0.483	5.8207
WACH-0.120	M2	201	366	0.7094	0.671	0.4859	5.853
WACH-0.120	M2	202	367	0.7092	0.6735	0.4874	5.8735
WACH-0.120	M2	203	368	0.7093	0.6722	0.4867	5.8637
WACH-0.120	M2	204	369	0.7095	0.6676	0.4836	5.8261
WACH-0.120	M2	205	370	0.7094	0.6635	0.4804	5.7874
WACH-0.120	M2	206	371	0.7093	0.6658	0.482	5.8069
WACH-0.120	M2	207	372	0.7093	0.661	0.4785	5.7657
WACH-0.120	M2	208	373	0.7091	0.6627	0.4797	5.7814
WACH-0.120	M2	209	374	0.7093	0.6641	0.4808	5.7928
WACH-0.120	M2	210	375	0.709	0.6657	0.4818	5.8077
WACH-0.120	M2	211	376	0.7094	0.6663	0.4824	5.8118
WACH-0.120	M2	212	377	0.7093	0.6653	0.4816	5.8021
WACH-0.120	M2	213	378	0.7091	0.6691	0.4844	5.8374
WACH-0.120	M2	214	379	0.7091	0.6701	0.485	5.8451
WACH-0.120	M2	215	380	0.7095	0.6621	0.4795	5.776
WACH-0.120	M2	216	381	0.7093	0.6585	0.4767	5.7429
WACH-0.120	M2	217	382	0.7096	0.6561	0.4753	5.7255
WACH-0.120	M2	218	383	0.7093	0.6544	0.4737	5.7075
WACH-0.120	M2	219	384	0.7093	0.6508	0.4711	5.6757
WACH-0.120	M2	220	385	0.7094	0.6544	0.4739	5.7094
WACH-0.120	M2	221	386	0.7096	0.6565	0.4756	5.7292
WACH-0.120	M2	222	387	0.7095	0.6565	0.4754	5.7271
WACH-0.120	M2	223	388	0.7093	0.6537	0.4732	5.7023
WACH-0.120	M2	224	389	0.7094	0.6551	0.4744	5.7156
WACH-0.120	M2	225	390	0.7093	0.6589	0.477	5.7481
WACH-0.120	M2	226	391	0.7096	0.6534	0.4734	5.7011
WACH-0.120	M2	227	392	0.7092	0.6559	0.4748	5.7212
WACH-0.120	M2	228	393	0.7091	0.6589	0.4769	5.748
WACH-0.120	M2	229	394	0.7091	0.6468	0.4682	5.6421
WACH-0.120	M2	230	395	0.7091	0.647	0.4683	5.6451
WACH-0.120	M2	231	396	0.7094	0.6475	0.4689	5.6498
WACH-0.120	M2	232	397	0.7094	0.6464	0.4681	5.6396
WACH-0.120	M2	233	398	0.7094	0.6444	0.4666	5.6204
WACH-0.120	M2	234	399	0.7093	0.653	0.4728	5.6968
WACH-0.120	M2	235	400	0.7093	0.6438	0.4661	5.6159
WACH-0.120	M2	236	401	0.7098	0.643	0.4659	5.6096
WACH-0.120	M2	237	402	0.7092	0.6421	0.4649	5.6032
WACH-0.120	M2	238	403	0.7095	0.6315	0.4573	5.5096
WACH-0.120	M2	239	404	0.7093	0.6304	0.4564	5.4993
WACH-0.120	M2	240	405	0.7091	0.6221	0.4502	5.4256
WACH-0.120	M2	241	406	0.7093	0.6217	0.4502	5.4244
WACH-0.120	M2	242	407	0.7093	0.6232	0.4511	5.4348
WACH-0.120	M2	243	408	0.7091	0.6177	0.4471	5.3891
WACH-0.120	M2	244	409	0.7095	0.6208	0.4496	5.4155
WACH-0.120	M2	245	410	0.7093	0.6356	0.4602	5.5457
WACH-0.120	M2	246	411	0.7096	0.6289	0.4555	5.4863
WACH-0.120	M2	247	412	0.7093	0.6253	0.4528	5.4558
WACH-0.120	M2	248	413	0.7091	0.6232	0.4511	5.4369
WACH-0.120	M2	249	414	0.7095	0.6273	0.4543	5.4718
WACH-0.120	M2	250	415	0.7092	0.6238	0.4516	5.4426
WACH-0.120	M2	251	416	0.7091	0.6143	0.4447	5.3596
WACH-0.120	M2	252	417	0.7092	0.603	0.4366	5.2612
WACH-0.120	M2	253	418	0.7093	0.6137	0.4443	5.3539
WACH-0.120	M2	254	419	0.7092	0.6135	0.4442	5.3544
WACH-0.120	M2	255	420	0.7092	0.6086	0.4406	5.3106
WACH-0.120	M2	256	421	0.7095	0.6147	0.4452	5.3621
WACH-0.120	M2	257	422	0.7094	0.6196	0.4487	5.4072
WACH-0.120	M2	258	423	0.7094	0.6252	0.4528	5.4545
WACH-0.120	M2	259	424	0.7094	0.6324	0.4579	5.5167
WACH-0.120	M2	260	425	0.7092	0.6327	0.458	5.5197
WACH-0.120	M2	261	426	0.7092	0.6232	0.4512	5.4374
WACH-0.120	M2	262	427	0.7094	0.6234	0.4514	5.4393
WACH-0.120	M2	263	428	0.7091	0.6176	0.4471	5.3885
WACH-0.120	M2	264	429	0.7096	0.6095	0.4416	5.3189
WACH-0.120	M2	265	430	0.7092	0.6152	0.4453	5.367
WACH-0.120	M2	266	431	0.7094	0.6125	0.4436	5.3438
WACH-0.120	M2	267	432	0.7094	0.6101	0.4418	5.3228
WACH-0.120	M2	268	433	0.7093	0.6057	0.4385	5.284
WACH-0.120	M2	269	434	0.7091	0.6081	0.4401	5.3049
WACH-0.120	M2	270	435	0.7093	0.6074	0.4398	5.2994
WACH-0.120	M2	271	436	0.7092	0.6142	0.4445	5.3559
WACH-0.120	M2	272	437	0.7093	0.6016	0.4355	5.2481
WACH-0.120	M2	273	438	0.7093	0.5993	0.4339	5.2279
WACH-0.120	M2	274	439	0.7095	0.6006	0.435	5.2404
WACH-0.120	M2	275	440	0.7094	0.6064	0.4391	5.2909
WACH-0.120	M2	276	441	0.7092	0.6102	0.4417	5.323
WACH-0.120	M2	277	442	0.7092	0.607	0.4394	5.2961
WACH-0.120	M2	278	443	0.7095	0.6108	0.4425	5.3315
WACH-0.120	M2	279	444	0.7094	0.6021	0.436	5.254
WACH-0.120	M2	280	445	0.7093	0.5956	0.4312	5.1962
WACH-0.120	M2	281	446	0.7094	0.5893	0.4268	5.1418
WACH-0.120	M2	282	447	0.7096	0.5868	0.4251	5.1207
WACH-0.120	M2	283	448	0.7094	0.5921	0.4288	5.1661
WACH-0.120	M2	284	449	0.7093	0.5926	0.4291	5.1718
WACH-0.120	M2	285	450	0.7092	0.5941	0.4302	5.1843
WACH-0.120	M2	286	451	0.7092	0.598	0.433	5.2178
WACH-0.120	M2	287	452	0.7093	0.613	0.4439	5.3496
WACH-0.120	M2	288	453	0.7095	0.6056	0.4387	5.2847
WACH-0.120	M2	289	454	0.7096	0.601	0.4353	5.2429
WACH-0.120	M2	290	455	0.7092	0.608	0.4402	5.3041
WACH-0.120	M2	291	456	0.709	0.6088	0.4406	5.3116
WACH-0.120	M2	292	457	0.7093	0.6124	0.4435	5.3448
WACH-0.120	M2	293	458	0.7094	0.6129	0.4438	5.3471
WACH-0.120	M2	294	459	0.7096	0.6173	0.4472	5.3868
WACH-0.120	M2	295	460	0.7093	0.6157	0.4459	5.3736
WACH-0.120	M2	296	461	0.7094	0.6074	0.4399	5.3001
WACH-0.120	M2	297	462	0.7094	0.6153	0.4456	5.3677
WACH-0.120	M2	298	463	0.7094	0.6183	0.4478	5.3946
WACH-0.120	M2	299	464	0.7091	0.6088	0.4406	5.3104
WACH-0.120	M2	300	465	0.7094	0.6155	0.4457	5.3704
WACH-0.120	M2	301	466	0.7092	0.6193	0.4483	5.4033
WACH-0.120	M2	302	467	0.7092	0.6208	0.4494	5.4166
WACH-0.120	M2	303	468	0.7092	0.6207	0.4493	5.4144
WACH-0.120	M2	304	469	0.7091	0.6253	0.4526	5.4556
WACH-0.120	M2	305	470	0.7093	0.6266	0.4536	5.4657
WACH-0.120	M2	306	471	0.7095	0.6255	0.4531	5.459
WACH-0.120	M2	307	472	0.7092	0.6243	0.452	5.4479
WACH-0.120	M2	308	473	0.7093	0.6198	0.4487	5.407
WACH-0.120	M2	309	474	0.7093	0.6183	0.4476	5.3924
WACH-0.120	M2	310	475	0.7092	0.614	0.4445	5.3567
WACH-0.120	M2	311	476	0.7093	0.6195	0.4486	5.4055
WACH-0.120	M2	312	477	0.7092	0.6214	0.4498	5.4213
WACH-0.120	M2	313	478	0.7095	0.6218	0.4503	5.4247
WACH-0.120	M2	314	479	0.7093	0.6111	0.4425	5.3327
WACH-0.120	M2	315	480	0.7092	0.596	0.4315	5.2
WACH-0.120	M2	316	481	0.7093	0.5907	0.4278	5.1548
WACH-0.120	M2	317	482	0.7092	0.6225	0.4506	5.4297
WACH-0.120	M2	318	483	0.7093	0.6105	0.4421	5.3262
WACH-0.120	M2	319	484	0.7095	0.5988	0.4337	5.2249
WACH-0.120	M2	320	485	0.7094	0.605	0.4381	5.2784
WACH-0.120	M2	321	486	0.7093	0.6073	0.4397	5.2983
WACH-0.120	M2	322	487	0.7092	0.6131	0.4439	5.3497
WACH-0.120	M2	323	488	0.7094	0.6305	0.4566	5.5009
WACH-0.120	M2	324	489	0.7094	0.6239	0.4519	5.446
WACH-0.120	M2	325	490	0.7092	0.6427	0.4652	5.6064
WACH-0.120	M2	326	491	0.7095	0.6473	0.4689	5.6495
WACH-0.120	M3	1	576	0.7095	0.5329	0.3861	4.6533
WACH-0.120	M3	2	577	0.7093	0.547	0.3961	4.774
WACH-0.120	M3	3	578	0.709	0.5416	0.392	4.7267
WACH-0.120	M3	4	579	0.7092	0.5448	0.3946	4.7562
WACH-0.120	M3	5	580	0.7092	0.5409	0.3917	4.7221
WACH-0.120	M3	6	581	0.7093	0.5528	0.4003	4.8241
WACH-0.120	M3	7	582	0.7089	0.555	0.4018	4.8459
WACH-0.120	M3	8	583	0.7093	0.5532	0.4007	4.8294
WACH-0.120	M3	9	584	0.709	0.5435	0.3934	4.7427
WACH-0.120	M3	10	585	0.7087	0.5252	0.38	4.5827
WACH-0.120	M3	11	586	0.709	0.5502	0.3983	4.8032
WACH-0.120	M3	12	587	0.7091	0.5445	0.3942	4.7525
WACH-0.120	M3	13	588	0.7093	0.5384	0.3899	4.6996
WACH-0.120	M3	14	589	0.7091	0.5374	0.3891	4.6892
WACH-0.120	M3	15	590	0.7089	0.5307	0.3842	4.6335
WACH-0.120	M3	16	591	0.709	0.4513	0.3266	3.9377
WACH-0.120	M3	17	592	0.7092	0.4357	0.3154	3.8014
WACH-0.120	M3	18	593	0.7091	0.4694	0.3399	4.0971
WACH-0.120	M3	19	594	0.709	0.4919	0.356	4.2914
WACH-0.120	M3	20	595	0.7089	0.4969	0.3596	4.3357
WACH-0.120	M3	21	596	0.7094	0.5692	0.4122	4.9657
WACH-0.120	M3	22	597	0.7089	0.6135	0.444	5.3541
WACH-0.120	M3	23	598	0.7083	0.4522	0.3269	3.9441
WACH-0.120	M3	24	599	0.7091	0.4729	0.3423	4.126
WACH-0.120	M3	25	600	0.7093	0.4872	0.3528	4.2521
WACH-0.120	M3	26	601	0.7089	0.4968	0.3595	4.3347
WACH-0.120	M3	27	602	0.709	0.5159	0.3733	4.4997
WACH-0.120	M3	28	603	0.7091	0.4968	0.3596	4.3346
WACH-0.120	M3	29	604	0.7092	0.5142	0.3723	4.4869
WACH-0.120	M3	30	605	0.709	0.523	0.3785	4.5636
WACH-0.120	M3	31	606	0.7092	0.5099	0.3692	4.4496
WACH-0.120	M3	32	607	0.7095	0.5489	0.3975	4.788
WACH-0.120	M3	33	608	0.7089	0.5819	0.4211	5.0784
WACH-0.120	M3	34	609	0.7087	0.5427	0.3926	4.7349
WACH-0.120	M3	35	610	0.709	0.5204	0.3766	4.5395
WACH-0.120	M3	36	611	0.7092	0.5392	0.3902	4.7025
WACH-0.120	M3	37	612	0.7089	0.5053	0.3657	4.4099
WACH-0.120	M3	38	613	0.7088	0.4531	0.3278	3.9533
WACH-0.120	M3	39	614	0.7091	0.4601	0.333	4.014
WACH-0.120	M3	40	615	0.709	0.4879	0.3532	4.2576
WACH-0.120	M3	41	616	0.7093	0.5006	0.3625	4.3676
WACH-0.120	M3	42	617	0.7092	0.498	0.3605	4.3447
WACH-0.120	M3	43	618	0.7088	0.4918	0.3558	4.2905
WACH-0.120	M3	44	619	0.709	0.4732	0.3425	4.1288
WACH-0.120	M3	45	620	0.7092	0.4799	0.3475	4.1879
WACH-0.120	M3	46	621	0.7093	0.4844	0.3507	4.2253
WACH-0.120	M3	47	622	0.7088	0.4576	0.331	3.9903
WACH-0.120	M3	48	623	0.709	0.501	0.3625	4.37
WACH-0.120	M3	49	624	0.7094	0.4798	0.3475	4.1868
WACH-0.120	M3	50	625	0.7088	0.5267	0.3811	4.5947
WACH-0.120	M3	51	626	0.7092	0.5286	0.3827	4.6127
WACH-0.120	M3	52	627	0.7092	0.5397	0.3906	4.7061
WACH-0.120	M3	53	628	0.7092	0.5894	0.4267	5.1421
WACH-0.120	M3	54	629	0.7086	0.54	0.3905	4.7107
WACH-0.120	M3	55	630	0.7093	0.5188	0.3757	4.5267
WACH-0.120	M3	56	631	0.709	0.5311	0.3844	4.6329
WACH-0.120	M3	57	632	0.709	0.526	0.3807	4.5901
WACH-0.120	M3	58	633	0.7091	0.5266	0.3812	4.5952
WACH-0.120	M3	59	634	0.7093	0.5064	0.3667	4.4188
WACH-0.120	M3	60	635	0.7094	0.487	0.3526	4.248
WACH-0.120	M3	61	636	0.7093	0.5232	0.3788	4.5648
WACH-0.120	M3	62	637	0.709	0.5369	0.3886	4.6842
WACH-0.120	M3	63	638	0.7092	0.534	0.3866	4.659
WACH-0.120	M3	64	639	0.709	0.5458	0.395	4.7624
WACH-0.120	M3	65	640	0.7091	0.534	0.3865	4.6591
WACH-0.120	M3	66	641	0.7091	0.5378	0.3893	4.6921
WACH-0.120	M3	67	642	0.7091	0.5345	0.387	4.6651
WACH-0.120	M3	68	643	0.7095	0.5304	0.3842	4.629
WACH-0.120	M3	69	644	0.7091	0.5332	0.386	4.6534
WACH-0.120	M3	70	645	0.7093	0.5268	0.3814	4.5971
WACH-0.120	M3	71	646	0.7091	0.5326	0.3856	4.6476
WACH-0.120	M3	72	647	0.7089	0.5287	0.3825	4.6113
WACH-0.120	M3	73	648	0.7091	0.5339	0.3865	4.6591
WACH-0.120	M3	74	649	0.7093	0.5372	0.3889	4.6863
WACH-0.120	M3	75	650	0.7093	0.5409	0.3917	4.7209
WACH-0.120	M3	76	651	0.7087	0.5223	0.3779	4.5566
WACH-0.120	M3	77	652	0.7091	0.4959	0.3589	4.3257
WACH-0.120	M3	78	653	0.709	0.5117	0.3704	4.4647
WACH-0.120	M3	79	654	0.7092	0.4882	0.3534	4.2576
WACH-0.120	M3	80	655	0.7092	0.528	0.3821	4.6045
WACH-0.120	M3	81	656	0.7093	0.5897	0.427	5.1445
WACH-0.120	M3	82	657	0.7091	0.5831	0.4222	5.089
WACH-0.120	M3	83	658	0.709	0.5609	0.406	4.8943
WACH-0.120	M3	84	659	0.7091	0.5536	0.4008	4.8321
WACH-0.120	M3	85	660	0.7092	0.5491	0.3975	4.791
WACH-0.120	M3	86	661	0.7094	0.5495	0.3979	4.7933
WACH-0.120	M3	87	662	0.7091	0.5484	0.397	4.7855
WACH-0.120	M3	88	663	0.7092	0.5429	0.3931	4.7386
WACH-0.120	M3	89	664	0.7093	0.5418	0.3923	4.7264
WACH-0.120	M3	90	665	0.709	0.5455	0.3949	4.7605
WACH-0.120	M3	91	666	0.7091	0.5415	0.392	4.7247
WACH-0.120	M3	92	667	0.7086	0.4626	0.3347	4.0373
WACH-0.120	M3	93	668	0.7088	0.4707	0.3405	4.1057
WACH-0.120	M3	94	669	0.709	0.4918	0.3558	4.289
WACH-0.120	M3	95	670	0.7093	0.5045	0.3654	4.4026
WACH-0.120	M3	96	671	0.7094	0.5175	0.3747	4.5142
WACH-0.120	M3	97	672	0.7091	0.5138	0.3719	4.4819
WACH-0.120	M3	98	673	0.709	0.5105	0.3694	4.453
WACH-0.120	M3	99	674	0.7091	0.5293	0.3831	4.6169
WACH-0.120	M3	100	675	0.7093	0.5221	0.378	4.5546
WACH-0.120	M3	101	676	0.7093	0.5373	0.389	4.6874
WACH-0.120	M3	102	677	0.7088	0.5274	0.3815	4.5993
WACH-0.120	M3	103	678	0.7093	0.5259	0.3807	4.5873
WACH-0.120	M3	104	679	0.709	0.5307	0.384	4.6291
WACH-0.120	M3	105	680	0.709	0.5273	0.3816	4.5989
WACH-0.120	M3	106	681	0.7091	0.5382	0.3896	4.6959
WACH-0.120	M3	107	682	0.709	0.5384	0.3896	4.696
WACH-0.120	M3	108	683	0.7092	0.528	0.3822	4.6062
WACH-0.120	M3	109	684	0.709	0.5171	0.3741	4.5093
WACH-0.120	M3	110	685	0.7092	0.5391	0.3903	4.7031
WACH-0.120	M3	111	686	0.7092	0.535	0.3873	4.6669
WACH-0.120	M3	112	687	0.7091	0.5253	0.3801	4.5811
WACH-0.120	M3	113	688	0.7092	0.5471	0.3959	4.7704
WACH-0.120	M3	114	689	0.7092	0.5486	0.3971	4.784
WACH-0.120	M3	115	690	0.709	0.5325	0.3854	4.6459
WACH-0.120	M3	116	691	0.7091	0.5366	0.3883	4.6801
WACH-0.120	M3	117	692	0.7092	0.5455	0.3949	4.7587
WACH-0.120	M3	118	693	0.7092	0.5114	0.3702	4.4617
WACH-0.120	M3	119	694	0.7088	0.5261	0.3805	4.5876
WACH-0.120	M3	120	695	0.7095	0.5346	0.3871	4.6621
WACH-0.120	M3	121	696	0.7091	0.5399	0.3908	4.7098
WACH-0.120	M3	122	697	0.7093	0.5387	0.3899	4.6973
WACH-0.120	M3	123	698	0.7091	0.5499	0.3979	4.7948
WACH-0.120	M3	124	699	0.7092	0.5516	0.3993	4.8113
WACH-0.120	M3	125	700	0.7092	0.5392	0.3903	4.7037
WACH-0.120	M3	126	701	0.7092	0.5382	0.3895	4.6933
WACH-0.120	M3	127	702	0.709	0.5577	0.4036	4.8646
WACH-0.120	M3	128	703	0.7092	0.5578	0.4038	4.8663
WACH-0.120	M3	129	704	0.7093	0.5492	0.3977	4.7916
WACH-0.120	M3	130	705	0.7092	0.5406	0.3913	4.7146
WACH-0.120	M3	131	706	0.7093	0.5689	0.4118	4.9613
WACH-0.120	M3	132	707	0.7089	0.5942	0.43	5.1843
WACH-0.120	M3	133	708	0.7089	0.5728	0.4145	4.9967
WACH-0.120	M3	134	709	0.7089	0.5673	0.4105	4.9496
WACH-0.120	M3	135	710	0.709	0.5577	0.4037	4.8682
WACH-0.120	M3	136	711	0.7089	0.5538	0.4008	4.8317
WACH-0.120	M3	137	712	0.7092	0.5521	0.3997	4.8176
WACH-0.120	M3	138	713	0.7096	0.5549	0.402	4.8436
WACH-0.120	M3	139	714	0.709	0.5538	0.4007	4.8305
WACH-0.120	M3	140	715	0.709	0.5527	0.4	4.8222
WACH-0.120	M3	141	716	0.7086	0.5555	0.4018	4.8455
WACH-0.120	M3	142	717	0.7092	0.5549	0.4018	4.8414
WACH-0.120	M3	143	718	0.7092	0.5551	0.4019	4.845
WACH-0.120	M3	144	719	0.709	0.5563	0.4026	4.8525
WACH-0.120	M3	145	720	0.7091	0.5608	0.4059	4.8919
WACH-0.120	M3	146	721	0.709	0.5654	0.4092	4.9321
WACH-0.120	M3	147	722	0.7092	0.5603	0.4056	4.888
WACH-0.120	M3	148	723	0.7092	0.5582	0.4041	4.8695
WACH-0.120	M3	149	724	0.7091	0.5562	0.4025	4.8513
WACH-0.120	M3	150	725	0.709	0.5556	0.4021	4.8466
WACH-0.120	M3	151	726	0.7093	0.5601	0.4055	4.8865
WACH-0.120	M3	152	727	0.7091	0.5584	0.4042	4.8721
WACH-0.120	M3	153	728	0.7088	0.5598	0.405	4.8836
WACH-0.120	M3	154	729	0.709	0.5595	0.4049	4.8805
WACH-0.120	M3	155	730	0.7091	0.5513	0.3991	4.8105
WACH-0.120	M3	156	731	0.7091	0.5639	0.4082	4.9201
WACH-0.120	M3	157	732	0.7088	0.5617	0.4064	4.8998
WACH-0.120	M3	158	733	0.709	0.5645	0.4085	4.924
WACH-0.120	M3	159	734	0.7093	0.5643	0.4086	4.9242
WACH-0.120	M3	160	735	0.7089	0.5641	0.4082	4.9215
WACH-0.120	M3	161	736	0.709	0.5666	0.4101	4.9425
WACH-0.120	M3	162	737	0.709	0.5671	0.4105	4.9491
WACH-0.120	M3	163	738	0.7092	0.5708	0.4132	4.9803
WACH-0.120	M3	164	739	0.7091	0.5736	0.4153	5.0057
WACH-0.120	M3	165	740	0.7093	0.5731	0.415	5.0015
WACH-0.120	M3	166	741	0.709	0.5498	0.3979	4.7962
WACH-0.120	M3	167	742	0.7091	0.5182	0.375	4.5199
WACH-0.120	M3	168	743	0.7094	0.5725	0.4144	4.9914
WACH-0.120	M3	169	744	0.7093	0.6178	0.4473	5.3898
WACH-0.120	M3	170	745	0.7091	0.6037	0.437	5.2663
WACH-0.120	M3	171	746	0.7093	0.5898	0.427	5.1464
WACH-0.120	M3	172	747	0.7091	0.5858	0.424	5.1097
WACH-0.120	M3	173	748	0.7089	0.5831	0.4219	5.0865
WACH-0.120	M3	174	749	0.7091	0.5588	0.4045	4.8754
WACH-0.120	M3	175	750	0.7089	0.5495	0.3976	4.7934
WACH-0.120	M3	176	751	0.7091	0.5684	0.4114	4.958
WACH-0.120	M3	177	752	0.7093	0.5732	0.415	5.0003
WACH-0.120	M3	178	753	0.7091	0.576	0.4169	5.0243
WACH-0.120	M3	179	754	0.7088	0.548	0.3965	4.7798
WACH-0.120	M3	180	755	0.709	0.5909	0.4276	5.1538
WACH-0.120	M3	181	756	0.7091	0.5833	0.4222	5.0888
WACH-0.120	M3	182	757	0.7093	0.5586	0.4045	4.8735
WACH-0.120	M3	183	758	0.709	0.5778	0.4181	5.0389
WACH-0.120	M3	184	759	0.7093	0.6109	0.4422	5.3278
WACH-0.120	M3	185	760	0.7091	0.604	0.4372	5.2687
WACH-0.120	M3	186	761	0.7092	0.5936	0.4298	5.1795
WACH-0.120	M3	187	762	0.7089	0.5841	0.4226	5.0949
WACH-0.120	M3	188	763	0.7091	0.5925	0.4288	5.1685
WACH-0.120	M3	189	764	0.7091	0.5903	0.4272	5.1486
WACH-0.120	M3	190	765	0.709	0.5909	0.4276	5.1542
WACH-0.120	M3	191	766	0.7091	0.587	0.4248	5.119
WACH-0.120	M3	192	767	0.709	0.585	0.4235	5.1049
WACH-0.120	M3	193	768	0.709	0.5879	0.4254	5.1281
WACH-0.120	M3	194	769	0.7093	0.5844	0.4231	5.0994
WACH-0.120	M3	195	770	0.7089	0.5858	0.4239	5.1109
WACH-0.120	M3	196	771	0.7091	0.5869	0.4247	5.1182
WACH-0.120	M3	197	772	0.7094	0.5912	0.4281	5.1569
WACH-0.120	M3	198	773	0.7091	0.588	0.4257	5.1301
WACH-0.120	M3	199	774	0.7089	0.5833	0.4221	5.0878
WACH-0.120	M3	200	775	0.7093	0.5938	0.4299	5.1798
WACH-0.120	M3	201	776	0.7094	0.5907	0.4278	5.1538
WACH-0.120	M3	202	777	0.7092	0.5824	0.4217	5.0821
WACH-0.120	M3	203	778	0.7088	0.5852	0.4234	5.1054
WACH-0.120	M3	204	779	0.709	0.5889	0.4262	5.1373
WACH-0.120	M3	205	780	0.7091	0.5921	0.4286	5.1649
WACH-0.120	M3	206	781	0.709	0.5864	0.4243	5.1155
WACH-0.120	M3	207	782	0.7089	0.592	0.4284	5.1651
WACH-0.120	M3	208	783	0.7092	0.593	0.4292	5.1723
WACH-0.120	M3	209	784	0.7093	0.5931	0.4295	5.1744
WACH-0.120	M3	210	785	0.7092	0.6002	0.4345	5.237
WACH-0.120	M3	211	786	0.7089	0.5989	0.4334	5.2245
WACH-0.120	M3	212	787	0.7094	0.5943	0.4304	5.1856
WACH-0.120	M3	213	788	0.7093	0.5943	0.4303	5.1844
WACH-0.120	M3	214	789	0.7091	0.6	0.4343	5.2355
WACH-0.120	M3	215	790	0.7094	0.6008	0.4351	5.2434
WACH-0.120	M3	216	791	0.7086	0.5993	0.4334	5.2264
WACH-0.120	M3	217	792	0.7091	0.603	0.4365	5.2616
WACH-0.120	M3	218	793	0.709	0.5995	0.4339	5.2303
WACH-0.120	M3	219	794	0.7093	0.6021	0.4359	5.2525
WACH-0.120	M3	220	795	0.7093	0.6082	0.4404	5.3067
WACH-0.120	M3	221	796	0.709	0.6082	0.4402	5.3061
WACH-0.120	M3	222	797	0.709	0.6041	0.4373	5.2714
WACH-0.120	M3	223	798	0.7089	0.6045	0.4375	5.2749
WACH-0.120	M3	224	799	0.7088	0.6024	0.4359	5.2563
WACH-0.120	M3	225	800	0.7091	0.5998	0.4343	5.2349
WACH-0.120	M3	226	801	0.7091	0.6012	0.4352	5.2454
WACH-0.120	M3	227	802	0.7091	0.6017	0.4356	5.2496
WACH-0.120	M3	228	803	0.709	0.6007	0.4347	5.24
WACH-0.120	M3	229	804	0.7092	0.5982	0.4331	5.2205
WACH-0.120	M3	230	805	0.7093	0.6028	0.4364	5.2592
WACH-0.120	M3	231	806	0.709	0.6065	0.4389	5.2917
WACH-0.120	M3	232	807	0.709	0.6042	0.4373	5.2715
WACH-0.120	M3	233	808	0.7093	0.6015	0.4355	5.2472
WACH-0.120	M3	234	809	0.7091	0.6007	0.4349	5.2413
WACH-0.120	M3	235	810	0.7092	0.6041	0.4373	5.2693
WACH-0.120	M3	236	811	0.709	0.6022	0.4359	5.2533
WACH-0.120	M3	237	812	0.7093	0.6001	0.4346	5.2372
WACH-0.120	M3	238	813	0.7089	0.5906	0.4272	5.1501
WACH-0.120	M3	239	814	0.7093	0.5907	0.4276	5.1524
WACH-0.120	M3	240	815	0.7092	0.5983	0.4332	5.2205
WACH-0.120	M3	241	816	0.7089	0.6071	0.4394	5.2967
WACH-0.120	M3	242	817	0.709	0.5969	0.4319	5.2059
WACH-0.120	M3	243	818	0.7091	0.5862	0.4243	5.1138
WACH-0.120	M3	244	819	0.7088	0.5903	0.427	5.1482
WACH-0.120	M3	245	820	0.7091	0.5935	0.4296	5.1776
WACH-0.120	M3	246	821	0.7091	0.5919	0.4285	5.164
WACH-0.120	M3	247	822	0.7089	0.5912	0.4278	5.1582
WACH-0.120	M3	248	823	0.709	0.5878	0.4254	5.1284
WACH-0.120	M3	249	824	0.7093	0.5905	0.4276	5.1544
WACH-0.120	M3	250	825	0.709	0.5947	0.4304	5.1884
WACH-0.120	M3	251	826	0.7092	0.5955	0.4311	5.1955
WACH-0.120	M3	252	827	0.7092	0.5956	0.4312	5.1973
WACH-0.120	M3	253	828	0.709	0.593	0.4292	5.1745
WACH-0.120	M3	254	829	0.7089	0.5917	0.4282	5.1623
WACH-0.120	M3	255	830	0.7095	0.5899	0.4271	5.1456
WACH-0.120	M3	256	831	0.709	0.5902	0.4272	5.151
WACH-0.120	M3	257	832	0.7092	0.5875	0.4253	5.1262
WACH-0.120	M3	258	833	0.709	0.5927	0.4289	5.1704
WACH-0.120	M3	259	834	0.7088	0.5873	0.425	5.1258
WACH-0.120	M3	260	835	0.7092	0.5932	0.4295	5.1764
WACH-0.120	M3	261	836	0.709	0.5888	0.4261	5.1367
WACH-0.120	M3	262	837	0.709	0.5848	0.4233	5.102
WACH-0.120	M3	263	838	0.7089	0.5833	0.422	5.0881
WACH-0.120	M3	264	839	0.7091	0.5787	0.4188	5.0478
WACH-0.120	M3	265	840	0.709	0.5854	0.4237	5.1073
WACH-0.120	M3	266	841	0.7092	0.5876	0.4255	5.1291
WACH-0.120	M3	267	842	0.7091	0.5821	0.4213	5.0781
WACH-0.120	M3	268	843	0.7091	0.5827	0.4218	5.0851
WACH-0.120	M3	269	844	0.7089	0.578	0.4183	5.0435
WACH-0.120	M3	270	845	0.7092	0.573	0.4148	4.999
WACH-0.120	M3	271	846	0.7089	0.5761	0.4169	5.0256
WACH-0.120	M3	272	847	0.709	0.5774	0.4178	5.0358
WACH-0.120	M3	273	848	0.7087	0.5818	0.4209	5.0754
WACH-0.120	M3	274	849	0.7089	0.5795	0.4194	5.0578
WACH-0.120	M3	275	850	0.7093	0.5786	0.419	5.048
WACH-0.120	M3	276	851	0.7088	0.5789	0.4188	5.0495
WACH-0.120	M3	277	852	0.7091	0.5751	0.4163	5.0171
WACH-0.120	M3	278	853	0.7091	0.5769	0.4175	5.0321
WACH-0.120	M3	279	854	0.7092	0.5689	0.4119	4.9647
WACH-0.120	M3	280	855	0.709	0.5729	0.4147	4.9988
WACH-0.120	M3	281	856	0.7093	0.5723	0.4145	4.9958
WACH-0.120	M3	282	857	0.709	0.5688	0.4117	4.9619
WACH-0.120	M3	283	858	0.7092	0.5656	0.4095	4.936
WACH-0.120	M3	284	859	0.7091	0.5615	0.4064	4.8997
WACH-0.120	M3	285	860	0.7091	0.5562	0.4025	4.8513
WACH-0.120	M3	286	861	0.7094	0.5513	0.3992	4.81
WACH-0.120	M3	287	862	0.7087	0.5613	0.406	4.8952
WACH-0.120	M3	288	863	0.7093	0.5633	0.408	4.9173
WACH-0.120	M3	289	864	0.7093	0.5602	0.4056	4.8878
WACH-0.120	M3	290	865	0.7091	0.5652	0.4091	4.9323
WACH-0.120	M3	291	866	0.7091	0.5702	0.4127	4.9737
WACH-0.120	M3	292	867	0.7088	0.5702	0.4126	4.9744
WACH-0.120	M3	293	868	0.709	0.5704	0.4128	4.9772
WACH-0.120	M3	294	869	0.7088	0.5727	0.4144	4.9969
WACH-0.120	M3	295	870	0.709	0.5723	0.4141	4.9916
WACH-0.120	M3	296	871	0.709	0.5689	0.4117	4.9635
WACH-0.120	M3	297	872	0.709	0.5767	0.4174	5.0321
WACH-0.120	M3	298	873	0.7092	0.5861	0.4243	5.1142
WACH-0.120	M3	299	874	0.7092	0.5933	0.4295	5.1756
WACH-0.120	M3	300	875	0.7091	0.5897	0.4268	5.1442
WACH-0.120	M3	301	876	0.7091	0.59	0.4271	5.1486
WACH-0.120	M3	302	877	0.709	0.5944	0.4302	5.1848
WACH-0.120	M3	303	878	0.709	0.6045	0.4375	5.2743
WACH-0.120	M3	304	879	0.7092	0.6079	0.4401	5.3039
WACH-0.120	M3	305	880	0.7092	0.6062	0.4387	5.2863
WACH-0.120	M3	306	881	0.7091	0.6123	0.4433	5.344
WACH-0.120	M3	307	882	0.7088	0.6096	0.4411	5.3192
WACH-0.120	M3	308	883	0.7092	0.6029	0.4365	5.2608
WACH-0.120	M3	309	884	0.7091	0.6119	0.4429	5.3392
WACH-0.120	M3	310	885	0.7091	0.6091	0.4409	5.3135
WACH-0.120	M3	311	886	0.7091	0.6125	0.4434	5.3443
WACH-0.120	M3	312	887	0.7093	0.6143	0.4448	5.3601
WACH-0.120	M3	313	888	0.7091	0.6133	0.444	5.3529
WACH-0.120	M3	314	889	0.7089	0.6074	0.4395	5.2984
WACH-0.120	M3	315	890	0.7091	0.6118	0.4429	5.3387
WACH-0.120	M3	316	891	0.7093	0.612	0.4431	5.3395
WACH-0.120	M3	317	892	0.709	0.6071	0.4394	5.2975
WACH-0.120	M3	318	893	0.709	0.6109	0.4421	5.3297
WACH-0.120	M3	319	894	0.7091	0.6201	0.4488	5.4087
WACH-0.120	M3	320	895	0.7091	0.622	0.4503	5.4278
WACH-0.120	M3	321	896	0.7093	0.6201	0.4489	5.4101
WACH-0.120	M3	322	897	0.7091	0.6217	0.45	5.4234
WACH-0.120	M3	323	898	0.7093	0.6182	0.4476	5.3939
WACH-0.120	M3	324	899	0.7091	0.6253	0.4527	5.4571
WACH-0.120	M3	325	900	0.709	0.6287	0.455	5.4852
WACH-0.120	M3	326	901	0.7092	0.6348	0.4596	5.5389
WACH-0.120	M3	327	902	0.7091	0.6344	0.4592	5.5353
WACH-0.120	M3	328	903	0.7092	0.6307	0.4565	5.5021
WACH-0.120	M3	329	904	0.7091	0.6309	0.4566	5.5036
WACH-0.120	M3	330	905	0.7092	0.6287	0.4551	5.4855
WACH-0.120	M3	331	906	0.7091	0.6258	0.453	5.4604
WACH-0.120	M3	332	907	0.7093	0.6297	0.4559	5.4942
WACH-0.120	M3	333	908	0.709	0.6323	0.4577	5.5165
WACH-0.120	M3	334	909	0.7088	0.6331	0.4581	5.5228
WACH-0.120	M3	335	910	0.7092	0.6308	0.4568	5.5066
WACH-0.120	M3	336	911	0.709	0.6327	0.458	5.5207
WACH-0.120	M3	337	912	0.7091	0.6312	0.4568	5.5056
WACH-0.120	M3	338	913	0.7092	0.6305	0.4563	5.4987
WACH-0.120	M3	339	914	0.7091	0.631	0.4567	5.5042
WACH-0.120	M3	340	915	0.7091	0.6329	0.4581	5.5228
WACH-0.120	M3	341	916	0.7091	0.6418	0.4645	5.5989
WACH-0.120	M3	342	917	0.7089	0.6463	0.4676	5.6369
WACH-0.120	M3	343	918	0.7088	0.647	0.4681	5.6449
WACH-0.120	M3	344	919	0.709	0.6552	0.4741	5.7148
WACH-0.120	M3	345	920	0.709	0.6507	0.4709	5.6776
WACH-0.120	M3	346	921	0.7093	0.6464	0.468	5.639
WACH-0.120	M3	347	922	0.7092	0.644	0.4663	5.62
WACH-0.120	M3	348	923	0.7089	0.6407	0.4637	5.5906
WACH-0.120	M3	349	924	0.7093	0.6391	0.4628	5.5775
WACH-0.120	M3	350	925	0.7089	0.6455	0.4671	5.6329
WACH-0.120	M3	351	926	0.7092	0.645	0.4669	5.6272
WACH-0.120	M3	352	927	0.7091	0.6376	0.4616	5.5637
WACH-0.120	M3	353	928	0.7094	0.6421	0.465	5.6026
WACH-0.120	M3	354	929	0.7092	0.6443	0.4665	5.6218
WACH-0.120	M3	355	930	0.7091	0.6445	0.4665	5.6224
WACH-0.120	M3	356	931	0.709	0.6451	0.4669	5.6289
WACH-0.120	M3	357	932	0.7091	0.6376	0.4615	5.5626
WACH-0.120	M3	358	933	0.7091	0.6396	0.4629	5.58
WACH-0.120	M3	359	934	0.7092	0.6418	0.4646	5.6
WACH-0.120	M3	360	935	0.7089	0.6487	0.4694	5.6586
WACH-0.120	M3	361	936	0.7089	0.6541	0.4733	5.7056
WACH-0.120	M3	362	937	0.7091	0.6481	0.4691	5.6544
WACH-0.120	M3	363	938	0.7091	0.6473	0.4686	5.6472
WACH-0.120	M3	364	939	0.7092	0.6506	0.471	5.6746
WACH-0.120	M3	365	940	0.7092	0.6521	0.472	5.6889
WACH-0.120	M3	366	941	0.709	0.6598	0.4775	5.7564
WACH-0.120	M3	367	942	0.709	0.6654	0.4816	5.8054
WACH-0.120	M3	368	943	0.7093	0.6642	0.481	5.7969
WACH-0.120	M3	369	944	0.7092	0.6666	0.4826	5.8168
WACH-0.120	M3	370	945	0.709	0.6721	0.4864	5.8638
WACH-0.120	M3	371	946	0.7093	0.6654	0.4818	5.8065
WACH-0.120	M3	372	947	0.7095	0.6625	0.4799	5.7811
WACH-0.120	M3	373	948	0.7092	0.6623	0.4795	5.78
WACH-0.120	M3	374	949	0.709	0.6678	0.4833	5.8257
WACH-0.120	M3	375	950	0.7092	0.6676	0.4834	5.8258
WACH-0.120	M3	376	951	0.7094	0.6733	0.4876	5.8759
WACH-0.120	M3	377	952	0.7094	0.6686	0.4843	5.8354
WACH-0.120	M3	378	953	0.7093	0.6685	0.484	5.833
WACH-0.120	M3	379	954	0.7091	0.6702	0.4851	5.8469
WACH-0.120	M3	380	955	0.7093	0.6718	0.4864	5.8616
WACH-0.120	M3	381	956	0.7092	0.6738	0.4878	5.8798
WACH-0.120	M3	382	957	0.7092	0.6642	0.4809	5.7964
WACH-0.120	M3	383	958	0.709	0.6742	0.4879	5.8824
WACH-0.120	M3	384	959	0.7091	0.6739	0.4878	5.879
WACH-0.120	M3	385	960	0.7091	0.674	0.4878	5.8799
WACH-0.120	M3	386	961	0.7091	0.6725	0.4869	5.87
WACH-0.120	M3	387	962	0.7091	0.6691	0.4844	5.8381
WACH-0.120	M3	388	963	0.7093	0.6729	0.4873	5.8724
WACH-0.120	M3	389	964	0.7092	0.6741	0.4881	5.8821
WACH-0.120	M3	390	965	0.7091	0.6769	0.49	5.9068
WACH-0.120	M3	391	966	0.709	0.6707	0.4855	5.8533
WACH-0.120	M3	392	967	0.7094	0.6734	0.4878	5.8783
WACH-0.120	M3	393	968	0.7091	0.6745	0.4883	5.8845
WACH-0.120	M3	394	969	0.7092	0.6776	0.4905	5.9108
WACH-0.120	M3	395	970	0.7092	0.6699	0.4849	5.8433
WACH-0.120	M3	396	971	0.7092	0.6746	0.4884	5.8861
WACH-0.120	M3	397	972	0.7089	0.6753	0.4887	5.8917
WACH-0.120	M3	398	973	0.7094	0.6736	0.4877	5.8767
WACH-0.120	M3	399	974	0.7091	0.6747	0.4884	5.8879
WACH-0.120	M3	400	975	0.7091	0.6716	0.4862	5.8613
WACH-0.120	M3	401	976	0.7093	0.6767	0.49	5.9045
WACH-0.120	M3	402	977	0.709	0.6764	0.4896	5.9033
WACH-0.120	M3	403	978	0.709	0.6787	0.4913	5.9219
WACH-0.120	M3	404	979	0.7089	0.6781	0.4907	5.9159
WACH-0.120	M3	405	980	0.7091	0.6796	0.492	5.93
WACH-0.120	M3	406	981	0.7095	0.6816	0.4937	5.9478
WACH-0.120	M3	407	982	0.709	0.6854	0.4961	5.9814
WACH-0.120	M3	408	983	0.709	0.6932	0.5016	6.0453
WACH-0.120	M3	409	984	0.7092	0.6956	0.5036	6.0695
WACH-0.120	M3	410	985	0.7092	0.7002	0.5069	6.1104
WACH-0.120	M3	411	986	0.7091	0.703	0.5088	6.1324
WACH-0.120	M3	412	987	0.7091	0.7099	0.5138	6.1932
WACH-0.120	M3	413	988	0.709	0.7191	0.5204	6.2726
WACH-0.120	M3	414	989	0.7093	0.7073	0.5121	6.1706
WACH-0.120	M3	415	990	0.7093	0.714	0.517	6.2311
WACH-0.120	M3	416	991	0.7092	0.7168	0.5188	6.2521
WACH-0.120	M3	417	992	0.7091	0.7301	0.5285	6.3696
WACH-0.120	M3	418	993	0.7093	0.7376	0.5341	6.4351
WACH-0.120	M3	419	994	0.7091	0.7449	0.5393	6.5011
WACH-0.120	M3	420	995	0.7091	0.7465	0.5404	6.5146
WACH-0.120	M3	421	996	0.7092	0.7502	0.5431	6.5445
WACH-0.120	M3	422	997	0.7092	0.7525	0.5448	6.5661
WACH-0.120	M3	423	998	0.709	0.7486	0.5417	6.5305
WACH-0.120	M3	424	999	0.7093	0.7521	0.5447	6.5632
WACH-0.120	M3	425	1000	0.7091	0.7559	0.5472	6.5964
WACH-0.120	M3	426	1001	0.7093	0.7542	0.5461	6.5807
WACH-153.180	M2	1	81	0.7119	0.4205	0.3053	3.6623
WACH-153.180	M2	2	82	0.7118	0.435	0.3157	3.7871
WACH-153.180	M2	3	83	0.712	0.4274	0.3103	3.721
WACH-153.180	M2	4	84	0.7119	0.4256	0.309	3.7055
WACH-153.180	M2	5	85	0.712	0.4427	0.3215	3.8564
WACH-153.180	M2	6	86	0.7124	0.4397	0.3195	3.8288
WACH-153.180	M2	7	87	0.7121	0.4403	0.3197	3.8341
WACH-153.180	M2	8	88	0.7118	0.4384	0.3182	3.8175
WACH-153.180	M2	9	89	0.712	0.4476	0.325	3.8967
WACH-153.180	M2	10	90	0.7117	0.4248	0.3084	3.7001
WACH-153.180	M2	11	91	0.7121	0.4427	0.3215	3.8548
WACH-153.180	M2	12	92	0.7121	0.435	0.3159	3.7886
WACH-153.180	M2	13	93	0.7122	0.4302	0.3124	3.7446
WACH-153.180	M2	14	94	0.7122	0.4371	0.3174	3.8054
WACH-153.180	M2	15	95	0.712	0.4554	0.3307	3.9665
WACH-153.180	M2	16	96	0.7121	0.4425	0.3214	3.8538
WACH-153.180	M2	17	97	0.7123	0.4375	0.3179	3.812
WACH-153.180	M2	18	98	0.7121	0.4477	0.3251	3.8976
WACH-153.180	M2	19	99	0.7124	0.4391	0.3191	3.8247
WACH-153.180	M2	20	100	0.7123	0.4364	0.3171	3.8013
WACH-153.180	M2	21	101	0.7121	0.4445	0.3227	3.8693
WACH-153.180	M2	22	102	0.7123	0.4452	0.3233	3.8749
WACH-153.180	M2	23	103	0.7123	0.4502	0.3271	3.9215
WACH-153.180	M2	24	104	0.712	0.4354	0.3162	3.792
WACH-153.180	M2	25	105	0.712	0.4384	0.3184	3.8183
WACH-153.180	M2	26	106	0.7121	0.4419	0.3209	3.8469
WACH-153.180	M2	27	107	0.7124	0.4369	0.3174	3.8047
WACH-153.180	M2	28	108	0.7123	0.4413	0.3205	3.8421
WACH-153.180	M2	29	109	0.7123	0.4467	0.3245	3.8901
WACH-153.180	M2	30	110	0.7117	0.4339	0.3149	3.7772
WACH-153.180	M2	31	111	0.712	0.4578	0.3323	3.9853
WACH-153.180	M2	32	112	0.7123	0.4525	0.3287	3.9403
WACH-153.180	M2	33	113	0.7122	0.4494	0.3265	3.9148
WACH-153.180	M2	34	114	0.7124	0.4531	0.3292	3.9459
WACH-153.180	M2	35	115	0.712	0.4547	0.3302	3.9595
WACH-153.180	M2	36	116	0.7121	0.4509	0.3274	3.9257
WACH-153.180	M2	37	117	0.7123	0.4611	0.3349	4.0147
WACH-153.180	M2	38	118	0.7122	0.4523	0.3285	3.9391
WACH-153.180	M2	39	119	0.7121	0.4591	0.3335	3.9988
WACH-153.180	M2	40	120	0.7118	0.4653	0.3378	4.0521
WACH-153.180	M2	41	121	0.7123	0.4354	0.3164	3.7936
WACH-153.180	M2	42	122	0.7117	0.4342	0.3152	3.7811
WACH-153.180	M2	43	123	0.712	0.4506	0.3272	3.9246
WACH-153.180	M2	44	124	0.7121	0.4446	0.323	3.8733
WACH-153.180	M2	45	125	0.7116	0.43	0.3121	3.7445
WACH-153.180	M2	46	126	0.712	0.4433	0.3219	3.8605
WACH-153.180	M2	47	127	0.7121	0.4495	0.3265	3.9152
WACH-153.180	M2	48	128	0.7117	0.431	0.3128	3.7532
WACH-153.180	M2	49	129	0.7119	0.4308	0.3126	3.7474
WACH-153.180	M2	50	130	0.7118	0.4235	0.3074	3.6881
WACH-153.180	M2	51	131	0.7122	0.4195	0.3047	3.6531
WACH-153.180	M2	52	132	0.7116	0.4173	0.3028	3.6335
WACH-153.180	M2	53	133	0.7118	0.4177	0.3032	3.6374
WACH-153.180	M2	54	134	0.7115	0.4123	0.2991	3.5897
WACH-153.180	M2	55	135	0.7114	0.4135	0.3	3.6017
WACH-153.180	M2	56	136	0.7115	0.3985	0.2892	3.4709
WACH-153.180	M2	57	137	0.7116	0.397	0.288	3.4555
WACH-153.180	M2	58	138	0.7114	0.4031	0.2924	3.5098
WACH-153.180	M2	59	139	0.7116	0.4094	0.2971	3.5645
WACH-153.180	M2	60	140	0.7115	0.3987	0.2893	3.472
WACH-153.180	M2	61	141	0.7116	0.3955	0.287	3.4438
WACH-153.180	M2	62	142	0.7117	0.3973	0.2884	3.4611
WACH-153.180	M2	63	143	0.7116	0.3929	0.2852	3.4216
WACH-153.180	M2	64	144	0.7113	0.4024	0.2919	3.505
WACH-153.180	M2	65	145	0.7113	0.3975	0.2883	3.4606
WACH-153.180	M2	66	146	0.7115	0.3945	0.2863	3.4355
WACH-153.180	M2	67	147	0.7117	0.3946	0.2864	3.4359
WACH-153.180	M2	68	148	0.7117	0.3963	0.2876	3.4499
WACH-153.180	M2	69	149	0.7114	0.4066	0.295	3.5413
WACH-153.180	M2	70	150	0.7117	0.3991	0.2897	3.4751
WACH-153.180	M2	71	151	0.7118	0.402	0.2918	3.5001
WACH-153.180	M2	72	152	0.7118	0.4176	0.3032	3.6377
WACH-153.180	M2	73	153	0.7113	0.3999	0.2901	3.4821
WACH-153.180	M2	74	154	0.7115	0.3991	0.2896	3.4758
WACH-153.180	M2	75	155	0.7116	0.4072	0.2955	3.5466
WACH-153.180	M2	76	156	0.7115	0.3949	0.2866	3.4392
WACH-153.180	M2	77	157	0.7114	0.3974	0.2883	3.4608
WACH-153.180	M2	78	158	0.7112	0.3998	0.29	3.4814
WACH-153.180	M2	79	159	0.7118	0.4154	0.3016	3.6184
WACH-153.180	M2	80	160	0.7117	0.4062	0.2948	3.5376
WACH-153.180	M2	81	161	0.7117	0.4123	0.2992	3.5899
WACH-153.180	M2	82	162	0.7114	0.4133	0.2998	3.597
WACH-153.180	M2	83	163	0.712	0.4182	0.3037	3.6421
WACH-153.180	M2	84	164	0.7115	0.4135	0.3	3.6004
WACH-153.180	M2	85	165	0.7115	0.4127	0.2995	3.5944
WACH-153.180	M2	86	166	0.7117	0.4173	0.3029	3.6342
WACH-153.180	M2	87	167	0.7118	0.4185	0.3038	3.6441
WACH-153.180	M2	88	168	0.7111	0.4204	0.3049	3.661
WACH-153.180	M2	89	169	0.7114	0.418	0.3033	3.6401
WACH-153.180	M2	90	170	0.7119	0.4255	0.3089	3.7042
WACH-153.180	M2	91	171	0.7118	0.4293	0.3116	3.7382
WACH-153.180	M2	92	172	0.7115	0.4162	0.3019	3.6233
WACH-153.180	M2	93	173	0.7112	0.4195	0.3043	3.6525
WACH-153.180	M2	94	174	0.7119	0.4351	0.3158	3.7878
WACH-153.180	M2	95	175	0.7114	0.4169	0.3024	3.6292
WACH-153.180	M2	96	176	0.7114	0.4337	0.3146	3.7759
WACH-153.180	M2	97	177	0.7117	0.4409	0.32	3.8397
WACH-153.180	M2	98	178	0.7116	0.4208	0.3054	3.6641
WACH-153.180	M2	99	179	0.712	0.4266	0.3098	3.716
WACH-153.180	M2	100	180	0.7117	0.4202	0.3049	3.6578
WACH-153.180	M2	101	181	0.7116	0.4212	0.3056	3.6669
WACH-153.180	M2	102	182	0.7114	0.4348	0.3155	3.7859
WACH-153.180	M2	103	183	0.7117	0.4326	0.314	3.767
WACH-153.180	M2	104	184	0.7118	0.4348	0.3156	3.7849
WACH-153.180	M2	105	185	0.7118	0.4305	0.3125	3.7483
WACH-153.180	M2	106	186	0.7117	0.4248	0.3083	3.6984
WACH-153.180	M2	107	187	0.7117	0.4323	0.3138	3.7653
WACH-153.180	M2	108	188	0.7117	0.4262	0.3094	3.7119
WACH-153.180	M2	109	189	0.7116	0.4374	0.3173	3.8069
WACH-153.180	M2	110	190	0.7121	0.4392	0.319	3.8256
WACH-153.180	M2	111	191	0.7117	0.4259	0.3092	3.7097
WACH-153.180	M2	112	192	0.7117	0.428	0.3106	3.7262
WACH-153.180	M2	113	193	0.7113	0.4404	0.3195	3.8341
WACH-153.180	M2	114	194	0.7115	0.4448	0.3227	3.872
WACH-153.180	M2	115	195	0.7115	0.4381	0.3179	3.8148
WACH-153.180	M2	116	196	0.7115	0.4537	0.3292	3.9508
WACH-153.180	M2	117	197	0.7117	0.4456	0.3234	3.8796
WACH-153.180	M2	118	198	0.7119	0.4452	0.3232	3.8772
WACH-153.180	M2	119	199	0.7119	0.4434	0.3219	3.8624
WACH-153.180	M2	120	200	0.7119	0.4412	0.3204	3.8423
WACH-153.180	M2	121	201	0.7114	0.4476	0.3247	3.8967
WACH-153.180	M2	122	202	0.7115	0.4434	0.3217	3.8613
WACH-153.180	M2	123	203	0.7117	0.4987	0.3619	4.3414
WACH-153.180	M2	124	204	0.7111	0.4395	0.3186	3.8251
WACH-153.180	M2	125	205	0.7114	0.4645	0.3369	4.0437
WACH-153.180	M2	126	206	0.7114	0.4399	0.3192	3.8306
WACH-153.180	M2	127	207	0.7116	0.4418	0.3206	3.8474
WACH-153.180	M2	128	208	0.7118	0.4475	0.3249	3.8982
WACH-153.180	M2	129	209	0.7117	0.4501	0.3267	3.9196
WACH-153.180	M2	130	210	0.7114	0.4632	0.3361	4.0345
WACH-153.180	M2	131	211	0.7115	0.4482	0.3252	3.9021
WACH-153.180	M2	132	212	0.7119	0.4703	0.3414	4.0951
WACH-153.180	M2	133	213	0.7116	0.4524	0.3283	3.9388
WACH-153.180	M2	134	214	0.7117	0.4617	0.3352	4.0212
WACH-153.180	M2	135	215	0.7118	0.4804	0.3488	4.1844
WACH-153.180	M2	136	216	0.7118	0.5953	0.432	5.1821
WACH-153.180	M2	137	217	0.711	0.4228	0.3065	3.6812
WACH-153.180	M2	138	218	0.7117	0.4248	0.3082	3.6979
WACH-153.180	M2	139	219	0.7118	0.4479	0.3251	3.8993
WACH-153.180	M2	140	220	0.7117	0.4565	0.3313	3.9749
WACH-153.180	M2	141	221	0.7116	0.4589	0.333	3.9964
WACH-153.180	M2	142	222	0.7117	0.4559	0.3308	3.9687
WACH-153.180	M2	143	223	0.7117	0.4755	0.3451	4.1398
WACH-153.180	M2	144	224	0.7117	0.477	0.3462	4.1545
WACH-153.180	M2	145	225	0.7114	0.4619	0.3351	4.0219
WACH-153.180	M2	146	226	0.7117	0.4702	0.3413	4.0948
WACH-153.180	M2	147	227	0.7115	0.474	0.344	4.1286
WACH-153.180	M2	148	228	0.7114	0.4657	0.3379	4.0554
WACH-153.180	M2	149	229	0.7116	0.4737	0.3438	4.1258
WACH-153.180	M2	150	230	0.7116	0.4686	0.3401	4.0808
WACH-153.180	M2	151	231	0.7115	0.461	0.3345	4.015
WACH-153.180	M2	152	232	0.7115	0.4712	0.3418	4.1024
WACH-153.180	M2	153	233	0.7119	0.4852	0.3523	4.2257
WACH-153.180	M2	154	234	0.7117	0.5521	0.4007	4.807
WACH-153.180	M2	155	235	0.7115	0.6044	0.4386	5.2638
WACH-153.180	M2	156	236	0.7111	0.5316	0.3855	4.6304
WACH-153.180	M2	157	237	0.7112	0.5102	0.3701	4.4432
WACH-153.180	M2	158	238	0.7116	0.5047	0.3664	4.3971
WACH-153.180	M2	159	239	0.7117	0.5024	0.3647	4.376
WACH-153.180	M2	160	240	0.7116	0.5051	0.3665	4.3983
WACH-153.180	M2	161	241	0.7113	0.5058	0.3669	4.4051
WACH-153.180	M2	162	242	0.7116	0.5059	0.3672	4.4067
WACH-153.180	M2	163	243	0.7114	0.5056	0.3668	4.4028
WACH-153.180	M2	164	244	0.7115	0.5042	0.3659	4.391
WACH-153.180	M2	165	245	0.7114	0.5055	0.3667	4.401
WACH-153.180	M2	166	246	0.7112	0.502	0.3641	4.3729
WACH-153.180	M2	167	247	0.7117	0.5056	0.3669	4.4029
WACH-153.180	M2	168	248	0.7112	0.5088	0.369	4.4303
WACH-153.180	M2	169	249	0.7115	0.5041	0.3658	4.3907
WACH-153.180	M2	170	250	0.7116	0.5036	0.3656	4.3879
WACH-153.180	M2	171	251	0.7114	0.5093	0.3695	4.4345
WACH-153.180	M2	172	252	0.7112	0.5065	0.3674	4.4108
WACH-153.180	M2	173	253	0.7113	0.5035	0.3654	4.3869
WACH-153.180	M2	174	254	0.7112	0.5067	0.3675	4.4123
WACH-153.180	M2	175	255	0.7113	0.5121	0.3715	4.4587
WACH-153.180	M2	176	256	0.7113	0.5139	0.3729	4.4779
WACH-153.180	M2	177	257	0.7114	0.5136	0.3726	4.4713
WACH-153.180	M2	178	258	0.7113	0.5149	0.3735	4.4847
WACH-153.180	M2	179	259	0.7114	0.5091	0.3694	4.4343
WACH-153.180	M2	180	260	0.7114	0.5085	0.3689	4.4284
WACH-153.180	M2	181	261	0.7115	0.5052	0.3666	4.3998
WACH-153.180	M2	182	262	0.7112	0.5045	0.3659	4.3938
WACH-153.180	M2	183	263	0.7112	0.5099	0.3699	4.4413
WACH-153.180	M2	184	264	0.7113	0.5137	0.3727	4.4735
WACH-153.180	M2	185	265	0.711	0.5095	0.3694	4.4359
WACH-153.180	M2	186	266	0.7109	0.5128	0.3717	4.4648
WACH-153.180	M2	187	267	0.711	0.5127	0.3717	4.4649
WACH-153.180	M2	188	268	0.7113	0.5111	0.3708	4.4514
WACH-153.180	M2	189	269	0.711	0.5074	0.368	4.4204
WACH-153.180	M2	190	270	0.711	0.5052	0.3664	4.4001
WACH-153.180	M2	191	271	0.7109	0.5036	0.365	4.3844
WACH-153.180	M2	192	272	0.711	0.5	0.3626	4.3556
WACH-153.180	M2	193	273	0.7107	0.4997	0.3621	4.3509
WACH-153.180	M2	194	274	0.7108	0.5026	0.3644	4.3783
WACH-153.180	M2	195	275	0.7107	0.4983	0.3612	4.3404
WACH-153.180	M2	196	276	0.7108	0.4964	0.3599	4.3239
WACH-153.180	M2	197	277	0.7107	0.5017	0.3636	4.3687
WACH-153.180	M2	198	278	0.7106	0.4951	0.3588	4.3116
WACH-153.180	M2	199	279	0.7105	0.4933	0.3575	4.2964
WACH-153.180	M2	200	280	0.7104	0.4919	0.3564	4.2839
WACH-153.180	M2	201	281	0.7105	0.4942	0.3581	4.3038
WACH-153.180	M2	202	282	0.7104	0.4973	0.3603	4.3301
WACH-153.180	M2	203	283	0.7105	0.49	0.3551	4.2676
WACH-153.180	M2	204	284	0.7108	0.488	0.3537	4.2492
WACH-153.180	M2	205	285	0.7103	0.4891	0.3543	4.2602
WACH-153.180	M2	206	286	0.7105	0.4837	0.3505	4.2111
WACH-153.180	M2	207	287	0.7103	0.485	0.3514	4.2253
WACH-153.180	M2	208	288	0.7103	0.4857	0.3518	4.2293
WACH-153.180	M2	209	289	0.7104	0.4837	0.3504	4.2116
WACH-153.180	M2	210	290	0.7105	0.4815	0.349	4.1946
WACH-153.180	M2	211	291	0.7104	0.4824	0.3495	4.201
WACH-153.180	M2	212	292	0.7103	0.4756	0.3445	4.1417
WACH-153.180	M2	213	293	0.7102	0.4767	0.3453	4.1508
WACH-153.180	M2	214	294	0.7102	0.4737	0.3431	4.1247
WACH-153.180	M2	215	295	0.7106	0.4731	0.3428	4.1199
WACH-153.180	M2	216	296	0.7102	0.4704	0.3408	4.0975
WACH-153.180	M2	217	297	0.7104	0.4663	0.3379	4.0623
WACH-153.180	M2	218	298	0.7106	0.4699	0.3407	4.0945
WACH-153.180	M2	219	299	0.7103	0.4696	0.3402	4.0898
WACH-153.180	M2	220	300	0.7102	0.4713	0.3414	4.1048
WACH-153.180	M2	221	301	0.7103	0.4646	0.3366	4.046
WACH-153.180	M2	222	302	0.71	0.4641	0.3361	4.0422
WACH-153.180	M2	223	303	0.7102	0.4665	0.3378	4.0613
WACH-153.180	M2	224	304	0.7103	0.4668	0.3381	4.0644
WACH-153.180	M2	225	305	0.7102	0.4659	0.3374	4.0569
WACH-153.180	M2	226	306	0.71	0.4664	0.3377	4.0624
WACH-153.180	M2	227	307	0.7104	0.4657	0.3374	4.0544
WACH-153.180	M2	228	308	0.7099	0.4654	0.3369	4.052
WACH-153.180	M2	229	309	0.7101	0.4678	0.3388	4.0733
WACH-153.180	M2	230	310	0.7104	0.4622	0.3349	4.0268
WACH-153.180	M2	231	311	0.7104	0.4656	0.3374	4.0558
WACH-153.180	M2	232	312	0.7102	0.4631	0.3354	4.0337
WACH-153.180	M2	233	313	0.7102	0.4662	0.3376	4.0597
WACH-153.180	M2	234	314	0.7099	0.4649	0.3365	4.0482
WACH-153.180	M2	235	315	0.7101	0.4632	0.3355	4.0341
WACH-153.180	M2	236	316	0.7098	0.4651	0.3366	4.0497
WACH-153.180	M2	237	317	0.7101	0.4702	0.3406	4.096
WACH-153.180	M2	238	318	0.7102	0.4656	0.3373	4.0564
WACH-153.180	M2	239	319	0.7101	0.468	0.3389	4.0766
WACH-153.180	M2	240	320	0.71	0.4676	0.3386	4.0726
WACH-153.180	M2	241	321	0.7099	0.469	0.3396	4.0841
WACH-153.180	M2	242	322	0.7102	0.4675	0.3387	4.0728
WACH-153.180	M2	243	323	0.7099	0.471	0.341	4.1028
WACH-153.180	M2	244	324	0.7101	0.4692	0.3398	4.086
WACH-153.180	M2	245	325	0.71	0.476	0.3446	4.1439
WACH-153.180	M2	246	326	0.7102	0.479	0.3469	4.1713
WACH-153.180	M2	247	327	0.71	0.4742	0.3434	4.1307
WACH-153.180	M2	248	328	0.7097	0.4768	0.3452	4.1526
WACH-153.180	M2	249	329	0.7097	0.4764	0.3447	4.1467
WACH-153.180	M2	250	330	0.7099	0.4775	0.3456	4.1573
WACH-153.180	M2	251	331	0.7102	0.4758	0.3446	4.1442
WACH-153.180	M2	252	332	0.71	0.4742	0.3434	4.1303
WACH-153.180	M2	253	333	0.7099	0.4772	0.3455	4.1568
WACH-153.180	M2	254	334	0.71	0.4804	0.3479	4.1854
WACH-153.180	M2	255	335	0.71	0.4823	0.3493	4.2013
WACH-153.180	M2	256	336	0.7099	0.4814	0.3485	4.1926
WACH-153.180	M2	257	337	0.7097	0.483	0.3497	4.2072
WACH-153.180	M2	258	338	0.7099	0.4874	0.3529	4.2449
WACH-153.180	M2	259	339	0.71	0.4858	0.3518	4.2307
WACH-153.180	M2	260	340	0.7096	0.4883	0.3533	4.2514
WACH-153.180	M2	261	341	0.7096	0.4903	0.3549	4.2706
WACH-153.180	M2	262	342	0.7097	0.4926	0.3566	4.2899
WACH-153.180	M2	263	343	0.7102	0.4897	0.3547	4.2659
WACH-153.180	M2	264	344	0.7095	0.4921	0.3561	4.2865
WACH-153.180	M2	265	345	0.7098	0.4954	0.3586	4.3133
WACH-153.180	M2	266	346	0.7096	0.4993	0.3614	4.3492
WACH-153.180	M2	267	347	0.7096	0.4973	0.3599	4.3312
WACH-153.180	M2	268	348	0.7099	0.4965	0.3595	4.3246
WACH-153.180	M2	269	349	0.7098	0.497	0.3597	4.3276
WACH-153.180	M2	270	350	0.7099	0.499	0.3614	4.3491
WACH-153.180	M2	271	351	0.7103	0.501	0.3631	4.3668
WACH-153.180	M2	272	352	0.7098	0.5024	0.3637	4.376
WACH-153.180	M2	273	353	0.7099	0.5039	0.3648	4.3869
WACH-153.180	M2	274	354	0.7099	0.5005	0.3624	4.3593
WACH-153.180	M2	275	355	0.7098	0.5038	0.3647	4.3866
WACH-153.180	M2	276	356	0.7096	0.5056	0.366	4.4038
WACH-153.180	M2	277	357	0.7099	0.5026	0.364	4.3782
WACH-153.180	M2	278	358	0.7097	0.5051	0.3656	4.3999
WACH-153.180	M2	279	359	0.7097	0.5127	0.371	4.4647
WACH-153.180	M2	280	360	0.71	0.52	0.3765	4.5292
WACH-153.180	M2	281	361	0.7101	0.52	0.3766	4.5287
WACH-153.180	M2	282	362	0.7096	0.519	0.3756	4.5194
WACH-153.180	M2	283	363	0.7099	0.5109	0.3699	4.4508
WACH-153.180	M2	284	364	0.7097	0.5087	0.3682	4.4305
WACH-153.180	M2	285	365	0.7096	0.5067	0.3667	4.4128
WACH-153.180	M2	286	366	0.7097	0.393	0.2844	3.4228
WACH-153.180	M2	287	367	0.7098	0.413	0.299	3.5959
WACH-153.180	M2	288	368	0.71	0.4503	0.3261	3.9218
WACH-153.180	M2	289	369	0.7099	0.4736	0.3428	4.1235
WACH-153.180	M2	290	370	0.7098	0.5077	0.3675	4.4206
WACH-153.180	M2	291	371	0.71	0.5904	0.4275	5.141
WACH-153.180	M2	292	372	0.7096	0.5547	0.4015	4.8318
WACH-153.180	M2	293	373	0.7096	0.4789	0.3466	4.1706
WACH-153.180	M2	294	374	0.7092	0.4883	0.3533	4.2546
WACH-153.180	M2	295	375	0.71	0.4305	0.3117	3.7499
WACH-153.180	M2	296	376	0.7096	0.5452	0.3944	4.7449
WACH-153.180	M2	297	377	0.7097	0.5516	0.3993	4.8031
WACH-153.180	M2	298	378	0.7094	0.5168	0.3739	4.5021
WACH-153.180	M2	299	379	0.7099	0.5654	0.4094	4.9246
WACH-153.180	M2	300	380	0.7098	0.5171	0.3744	4.5059
WACH-153.180	M2	301	381	0.7091	0.4484	0.3244	3.9068
WACH-153.180	M2	302	382	0.71	0.5164	0.3739	4.4972
WACH-153.180	M2	303	383	0.7097	0.5755	0.4166	5.0131
WACH-153.180	M2	304	384	0.7098	0.538	0.3894	4.685
WACH-153.180	M2	305	385	0.7095	0.5296	0.3832	4.6124
WACH-153.180	M2	306	386	0.7097	0.5278	0.382	4.5962
WACH-153.180	M2	307	387	0.7101	0.5278	0.3823	4.5972
WACH-153.180	M2	308	388	0.7097	0.5228	0.3784	4.5535
WACH-153.180	M2	309	389	0.7097	0.5399	0.3908	4.7017
WACH-153.180	M2	310	390	0.7097	0.538	0.3895	4.6877
WACH-153.180	M2	311	391	0.7097	0.5361	0.388	4.6673
WACH-153.180	M2	312	392	0.7096	0.5314	0.3847	4.6301
WACH-153.180	M2	313	393	0.71	0.5336	0.3864	4.6483
WACH-153.180	M2	314	394	0.7097	0.5357	0.3879	4.6683
WACH-153.180	M2	315	395	0.7095	0.5306	0.3839	4.6213
WACH-153.180	M2	316	396	0.7096	0.5273	0.3816	4.5924
WACH-153.180	M2	317	397	0.7097	0.5318	0.385	4.6329
WACH-153.180	M2	318	398	0.7097	0.532	0.3852	4.6344
WACH-153.180	M2	319	399	0.7094	0.5266	0.381	4.5861
WACH-153.180	M2	320	400	0.7097	0.525	0.38	4.5718
WACH-153.180	M2	321	401	0.7094	0.5262	0.3807	4.5835
WACH-153.180	M2	322	402	0.7098	0.5301	0.3838	4.6173
WACH-153.180	M2	323	403	0.7094	0.53	0.3835	4.6168
WACH-153.180	M2	324	404	0.7098	0.5259	0.3808	4.5821
WACH-153.180	M2	325	405	0.7096	0.5304	0.3838	4.6191
WACH-153.180	M2	326	406	0.71	0.531	0.3845	4.6248
WACH-153.180	M2	327	407	0.7095	0.534	0.3864	4.6509
WACH-153.180	M2	328	408	0.7095	0.5375	0.3889	4.6803
WACH-153.180	M2	329	409	0.7096	0.5391	0.3902	4.6958
WACH-153.180	M2	330	410	0.7098	0.5333	0.3861	4.6455
WACH-153.180	M2	331	411	0.7095	0.5379	0.3892	4.6847
WACH-153.180	M2	332	412	0.7095	0.5433	0.3931	4.7309
WACH-153.180	M2	333	413	0.7096	0.5335	0.3862	4.6481
WACH-153.180	M2	334	414	0.7099	0.536	0.3881	4.6692
WACH-153.180	M2	335	415	0.7095	0.5318	0.3848	4.6308
WACH-153.180	M2	336	416	0.7097	0.5333	0.3861	4.6459
WACH-153.180	M2	337	417	0.7096	0.5321	0.3851	4.6342
WACH-153.180	M2	338	418	0.7098	0.5381	0.3896	4.6885
WACH-153.180	M2	339	419	0.7096	0.5375	0.389	4.6819
WACH-153.180	M2	340	420	0.7093	0.5402	0.3909	4.707
WACH-153.180	M2	341	421	0.7096	0.5362	0.388	4.6689
WACH-153.180	M2	342	422	0.7096	0.5412	0.3917	4.7143
WACH-153.180	M2	343	423	0.7096	0.5403	0.3911	4.7061
WACH-153.180	M2	344	424	0.7097	0.5402	0.3911	4.7063
WACH-153.180	M2	345	425	0.7096	0.5404	0.3911	4.7059
WACH-153.180	M2	346	426	0.7095	0.5426	0.3927	4.7272
WACH-153.180	M2	347	427	0.7095	0.54	0.3908	4.7032
WACH-153.180	M2	348	428	0.7096	0.5432	0.3931	4.7308
WACH-153.180	M2	349	429	0.7096	0.5474	0.3962	4.7675
WACH-153.180	M2	350	430	0.7094	0.5412	0.3916	4.7143
WACH-153.180	M2	351	431	0.7095	0.5436	0.3933	4.734
WACH-153.180	M2	352	432	0.7095	0.5453	0.3946	4.7504
WACH-153.180	M2	353	433	0.7096	0.5474	0.3961	4.7662
WACH-153.180	M2	354	434	0.7094	0.5498	0.3978	4.7878
WACH-153.180	M2	355	435	0.7094	0.5519	0.3992	4.8047
WACH-153.180	M2	356	436	0.7097	0.5503	0.3983	4.7924
WACH-153.180	M2	357	437	0.7096	0.5444	0.394	4.7423
WACH-153.180	M2	358	438	0.7096	0.5419	0.3923	4.7223
WACH-153.180	M2	359	439	0.7096	0.5366	0.3884	4.6746
WACH-153.180	M2	360	440	0.7096	0.5402	0.3909	4.704
WACH-153.180	M2	361	441	0.7094	0.5381	0.3893	4.6864
WACH-153.180	M2	362	442	0.7098	0.5315	0.3848	4.6308
WACH-153.180	M2	363	443	0.7095	0.529	0.3828	4.6081
WACH-153.180	M2	364	444	0.7096	0.5302	0.3838	4.6184
WACH-153.180	M2	365	445	0.7097	0.5315	0.3847	4.6304
WACH-153.180	M2	366	446	0.7094	0.5353	0.3872	4.661
WACH-153.180	M2	367	447	0.7095	0.533	0.3857	4.6414
WACH-153.180	M2	368	448	0.7094	0.5331	0.3858	4.6441
WACH-153.180	M2	369	449	0.7097	0.5351	0.3873	4.6605
WACH-153.180	M2	370	450	0.7099	0.5392	0.3904	4.6965
WACH-153.180	M2	371	451	0.7096	0.5359	0.3879	4.6683
WACH-153.180	M2	372	452	0.7096	0.5355	0.3877	4.6662
WACH-153.180	M2	373	453	0.7096	0.5377	0.3891	4.6819
WACH-153.180	M2	374	454	0.7096	0.5411	0.3916	4.7136
WACH-153.180	M2	375	455	0.7097	0.5401	0.3909	4.7042
WACH-153.180	M2	376	456	0.7097	0.5358	0.3879	4.6682
WACH-153.180	M2	377	457	0.7095	0.535	0.3872	4.6618
WACH-153.180	M2	378	458	0.7094	0.5392	0.3901	4.6968
WACH-153.180	M2	379	459	0.7096	0.5388	0.39	4.6931
WACH-153.180	M2	380	460	0.7097	0.5387	0.3899	4.6917
WACH-153.180	M2	381	461	0.7099	0.5415	0.3921	4.7171
WACH-153.180	M2	382	462	0.7096	0.5304	0.384	4.6222
WACH-153.180	M2	383	463	0.7096	0.534	0.3865	4.6527
WACH-153.180	M2	384	464	0.7096	0.5363	0.3882	4.6721
WACH-153.180	M2	385	465	0.7095	0.537	0.3886	4.6778
WACH-153.180	M2	386	466	0.7096	0.5331	0.3859	4.6444
WACH-153.180	M2	387	467	0.7095	0.5372	0.3888	4.6798
WACH-153.180	M2	388	468	0.7094	0.5311	0.3842	4.625
WACH-153.180	M2	389	469	0.7097	0.5332	0.386	4.6442
WACH-153.180	M2	390	470	0.71	0.5355	0.3879	4.6666
WACH-153.180	M2	391	471	0.7095	0.5411	0.3916	4.713
WACH-153.180	M2	392	472	0.7096	0.5329	0.3857	4.6418
WACH-153.180	M2	393	473	0.7095	0.5323	0.3852	4.6363
WACH-153.180	M2	394	474	0.7095	0.5416	0.3918	4.7149
WACH-153.180	M2	395	475	0.71	0.5403	0.3913	4.7068
WACH-153.180	M2	396	476	0.7096	0.5424	0.3926	4.7242
WACH-153.180	M2	397	477	0.7095	0.5407	0.3913	4.7107
WACH-153.180	M2	398	478	0.7094	0.5461	0.3951	4.7547
WACH-153.180	M2	399	479	0.7096	0.5515	0.3992	4.8042
WACH-153.180	M2	400	480	0.7096	0.5512	0.399	4.8019
WACH-153.180	M2	401	481	0.7097	0.5547	0.4015	4.832
WACH-153.180	M2	402	482	0.7095	0.5574	0.4034	4.855
WACH-153.180	M2	403	483	0.7098	0.5636	0.4081	4.9098
WACH-153.180	M2	404	484	0.7098	0.5508	0.3987	4.7973
WACH-153.180	M2	405	485	0.7099	0.5549	0.4018	4.8334
WACH-153.180	M2	406	486	0.7099	0.5538	0.4011	4.8255
WACH-153.180	M2	407	487	0.7097	0.5589	0.4046	4.8698
WACH-153.180	M2	408	488	0.7097	0.5644	0.4086	4.9163
WACH-153.180	M2	409	489	0.7098	0.5611	0.4062	4.8863
WACH-153.180	M2	410	490	0.7096	0.5604	0.4056	4.882
WACH-153.180	M2	411	491	0.7098	0.5645	0.4087	4.9168
WACH-153.180	M3	1	591	0.7086	0.4673	0.3378	4.0718
WACH-153.180	M3	2	592	0.7087	0.4686	0.3388	4.0839
WACH-153.180	M3	3	593	0.7088	0.468	0.3384	4.0783
WACH-153.180	M3	4	594	0.7086	0.4667	0.3373	4.0648
WACH-153.180	M3	5	595	0.7086	0.4649	0.336	4.0499
WACH-153.180	M3	6	596	0.7093	0.4697	0.3399	4.0933
WACH-153.180	M3	7	597	0.7086	0.472	0.3412	4.112
WACH-153.180	M3	8	598	0.7085	0.4712	0.3405	4.1036
WACH-153.180	M3	9	599	0.7086	0.4676	0.3379	4.0734
WACH-153.180	M3	10	600	0.7087	0.4703	0.34	4.098
WACH-153.180	M3	11	601	0.7091	0.4761	0.3444	4.1487
WACH-153.180	M3	12	602	0.7092	0.4796	0.347	4.18
WACH-153.180	M3	13	603	0.7088	0.4735	0.3424	4.1268
WACH-153.180	M3	14	604	0.7086	0.4743	0.3428	4.1327
WACH-153.180	M3	15	605	0.7088	0.4751	0.3436	4.1402
WACH-153.180	M3	16	606	0.7085	0.4771	0.3448	4.1559
WACH-153.180	M3	17	607	0.7086	0.4787	0.346	4.1705
WACH-153.180	M3	18	608	0.7086	0.476	0.3441	4.1488
WACH-153.180	M3	19	609	0.7085	0.4727	0.3416	4.1184
WACH-153.180	M3	20	610	0.7086	0.4748	0.3432	4.1377
WACH-153.180	M3	21	611	0.7087	0.4749	0.3433	4.138
WACH-153.180	M3	22	612	0.7088	0.4653	0.3365	4.0551
WACH-153.180	M3	23	613	0.7086	0.4213	0.3045	3.6701
WACH-153.180	M3	24	614	0.7088	0.4135	0.299	3.6035
WACH-153.180	M3	25	615	0.7089	0.4875	0.3526	4.2476
WACH-153.180	M3	26	616	0.7084	0.412	0.2977	3.5878
WACH-153.180	M3	27	617	0.7088	0.4168	0.3013	3.6308
WACH-153.180	M3	28	618	0.7088	0.4534	0.3278	3.951
WACH-153.180	M3	29	619	0.7087	0.4591	0.3318	3.9975
WACH-153.180	M3	30	620	0.7088	0.4381	0.3167	3.8151
WACH-153.180	M3	31	621	0.7086	0.4538	0.328	3.953
WACH-153.180	M3	32	622	0.7085	0.4696	0.3393	4.0897
WACH-153.180	M3	33	623	0.7086	0.4533	0.3277	3.9495
WACH-153.180	M3	34	624	0.7085	0.4337	0.3134	3.778
WACH-153.180	M3	35	625	0.7085	0.4477	0.3235	3.8984
WACH-153.180	M3	36	626	0.709	0.4661	0.3371	4.0609
WACH-153.180	M3	37	627	0.7085	0.4443	0.3211	3.8701
WACH-153.180	M3	38	628	0.7084	0.4556	0.3293	3.9702
WACH-153.180	M3	39	629	0.7088	0.4687	0.3388	4.0825
WACH-153.180	M3	40	630	0.7087	0.4484	0.3241	3.9065
WACH-153.180	M3	41	631	0.7085	0.4502	0.3253	3.9217
WACH-153.180	M3	42	632	0.7088	0.4532	0.3277	3.9488
WACH-153.180	M3	43	633	0.7087	0.4515	0.3264	3.933
WACH-153.180	M3	44	634	0.7089	0.4703	0.3401	4.0976
WACH-153.180	M3	45	635	0.7086	0.4664	0.3371	4.0637
WACH-153.180	M3	46	636	0.7085	0.4551	0.3289	3.9647
WACH-153.180	M3	47	637	0.7084	0.4685	0.3385	4.0796
WACH-153.180	M3	48	638	0.7088	0.4508	0.326	3.9276
WACH-153.180	M3	49	639	0.7088	0.4549	0.3289	3.9638
WACH-153.180	M3	50	640	0.7086	0.452	0.3266	3.9355
WACH-153.180	M3	51	641	0.709	0.4462	0.3227	3.8875
WACH-153.180	M3	52	642	0.7089	0.4435	0.3208	3.8648
WACH-153.180	M3	53	643	0.7087	0.4494	0.3249	3.9154
WACH-153.180	M3	54	644	0.7086	0.467	0.3375	4.0669
WACH-153.180	M3	55	645	0.7087	0.4647	0.3359	4.0474
WACH-153.180	M3	56	646	0.7088	0.4652	0.3365	4.055
WACH-153.180	M3	57	647	0.7086	0.4686	0.3387	4.0821
WACH-153.180	M3	58	648	0.7088	0.4666	0.3373	4.0638
WACH-153.180	M3	59	649	0.7089	0.4502	0.3255	3.9205
WACH-153.180	M3	60	650	0.7088	0.4682	0.3385	4.0785
WACH-153.180	M3	61	651	0.7087	0.4613	0.3335	4.0184
WACH-153.180	M3	62	652	0.7086	0.4529	0.3273	3.9449
WACH-153.180	M3	63	653	0.7085	0.4615	0.3335	4.02
WACH-153.180	M3	64	654	0.709	0.4698	0.3398	4.0927
WACH-153.180	M3	65	655	0.7089	0.4776	0.3453	4.1601
WACH-153.180	M3	66	656	0.7089	0.5669	0.4099	4.9375
WACH-153.180	M3	67	657	0.7087	0.5254	0.3799	4.579
WACH-153.180	M3	68	658	0.7089	0.4887	0.3534	4.2574
WACH-153.180	M3	69	659	0.7087	0.4778	0.3454	4.1632
WACH-153.180	M3	70	660	0.7092	0.4723	0.3417	4.1154
WACH-153.180	M3	71	661	0.7084	0.4687	0.3387	4.0829
WACH-153.180	M3	72	662	0.7087	0.4685	0.3387	4.0815
WACH-153.180	M3	73	663	0.7087	0.4692	0.3393	4.0895
WACH-153.180	M3	74	664	0.7088	0.4707	0.3403	4.1004
WACH-153.180	M3	75	665	0.7088	0.4653	0.3364	4.0523
WACH-153.180	M3	76	666	0.7094	0.4651	0.3366	4.0523
WACH-153.180	M3	77	667	0.7089	0.4678	0.3383	4.075
WACH-153.180	M3	78	668	0.7089	0.4702	0.34	4.0969
WACH-153.180	M3	79	669	0.709	0.4675	0.3381	4.0734
WACH-153.180	M3	80	670	0.709	0.4613	0.3336	4.0191
WACH-153.180	M3	81	671	0.709	0.4609	0.3333	4.015
WACH-153.180	M3	82	672	0.7089	0.4648	0.3362	4.0506
WACH-153.180	M3	83	673	0.7089	0.468	0.3385	4.0781
WACH-153.180	M3	84	674	0.7089	0.472	0.3413	4.1117
WACH-153.180	M3	85	675	0.7088	0.4717	0.341	4.1088
WACH-153.180	M3	86	676	0.7088	0.4674	0.338	4.072
WACH-153.180	M3	87	677	0.7089	0.4655	0.3366	4.0552
WACH-153.180	M3	88	678	0.7088	0.4661	0.337	4.0606
WACH-153.180	M3	89	679	0.7087	0.4711	0.3405	4.1033
WACH-153.180	M3	90	680	0.7086	0.4747	0.3431	4.1349
WACH-153.180	M3	91	681	0.7086	0.436	0.3151	3.7971
WACH-153.180	M3	92	682	0.7093	0.4443	0.3214	3.8698
WACH-153.180	M3	93	683	0.7087	0.5018	0.3628	4.3722
WACH-153.180	M3	94	684	0.7089	0.4791	0.3465	4.1757
WACH-153.180	M3	95	685	0.7085	0.467	0.3375	4.068
WACH-153.180	M3	96	686	0.709	0.4662	0.3372	4.0621
WACH-153.180	M3	97	687	0.7089	0.4684	0.3387	4.0805
WACH-153.180	M3	98	688	0.7083	0.4675	0.3377	4.0712
WACH-153.180	M3	99	689	0.7089	0.4702	0.3401	4.0968
WACH-153.180	M3	100	690	0.709	0.4691	0.3393	4.0878
WACH-153.180	M3	101	691	0.709	0.4648	0.3361	4.0485
WACH-153.180	M3	102	692	0.7089	0.4722	0.3414	4.1131
WACH-153.180	M3	103	693	0.7089	0.4725	0.3417	4.117
WACH-153.180	M3	104	694	0.7089	0.4681	0.3384	4.0769
WACH-153.180	M3	105	695	0.7089	0.4669	0.3377	4.0685
WACH-153.180	M3	106	696	0.7089	0.4733	0.3423	4.1239
WACH-153.180	M3	107	697	0.7088	0.4765	0.3444	4.1494
WACH-153.180	M3	108	698	0.7088	0.4763	0.3443	4.1475
WACH-153.180	M3	109	699	0.7087	0.4777	0.3453	4.1607
WACH-153.180	M3	110	700	0.7087	0.4806	0.3474	4.1868
WACH-153.180	M3	111	701	0.7089	0.4812	0.3479	4.1915
WACH-153.180	M3	112	702	0.7086	0.4783	0.3456	4.1651
WACH-153.180	M3	113	703	0.709	0.4792	0.3466	4.1746
WACH-153.180	M3	114	704	0.7088	0.4814	0.3481	4.1935
WACH-153.180	M3	115	705	0.7089	0.4885	0.3532	4.2555
WACH-153.180	M3	116	706	0.7089	0.4895	0.354	4.2649
WACH-153.180	M3	117	707	0.7089	0.4885	0.3533	4.2562
WACH-153.180	M3	118	708	0.7085	0.4884	0.3529	4.2541
WACH-153.180	M3	119	709	0.7089	0.4861	0.3515	4.2347
WACH-153.180	M3	120	710	0.7087	0.4794	0.3465	4.1759
WACH-153.180	M3	121	711	0.7088	0.48	0.347	4.1805
WACH-153.180	M3	122	712	0.7087	0.4861	0.3514	4.2346
WACH-153.180	M3	123	713	0.7084	0.4837	0.3495	4.2134
WACH-153.180	M3	124	714	0.7087	0.4832	0.3492	4.2079
WACH-153.180	M3	125	715	0.7087	0.4835	0.3494	4.21
WACH-153.180	M3	126	716	0.7087	0.487	0.3521	4.2426
WACH-153.180	M3	127	717	0.7085	0.4887	0.3532	4.2563
WACH-153.180	M3	128	718	0.7089	0.4884	0.3532	4.2555
WACH-153.180	M3	129	719	0.7086	0.4892	0.3536	4.2616
WACH-153.180	M3	130	720	0.7087	0.4847	0.3504	4.2225
WACH-153.180	M3	131	721	0.7085	0.4887	0.3531	4.2561
WACH-153.180	M3	132	722	0.7088	0.4908	0.3548	4.2751
WACH-153.180	M3	133	723	0.7086	0.4914	0.3551	4.2781
WACH-153.180	M3	134	724	0.7088	0.4948	0.3577	4.3104
WACH-153.180	M3	135	725	0.7087	0.4951	0.358	4.3142
WACH-153.180	M3	136	726	0.7085	0.4951	0.3577	4.3113
WACH-153.180	M3	137	727	0.7089	0.4963	0.3588	4.3221
WACH-153.180	M3	138	728	0.7087	0.4935	0.3566	4.2968
WACH-153.180	M3	139	729	0.7087	0.492	0.3557	4.2866
WACH-153.180	M3	140	730	0.709	0.4898	0.3542	4.2668
WACH-153.180	M3	141	731	0.7093	0.486	0.3517	4.2349
WACH-153.180	M3	142	732	0.709	0.4876	0.3526	4.2468
WACH-153.180	M3	143	733	0.7092	0.4753	0.3438	4.1395
WACH-153.180	M3	144	734	0.7089	0.4745	0.343	4.1319
WACH-153.180	M3	145	735	0.7088	0.4704	0.3401	4.098
WACH-153.180	M3	146	736	0.7092	0.469	0.3393	4.0861
WACH-153.180	M3	147	737	0.7093	0.4746	0.3434	4.1338
WACH-153.180	M3	148	738	0.7093	0.4795	0.3469	4.1764
WACH-153.180	M3	149	739	0.7092	0.4741	0.3429	4.1303
WACH-153.180	M3	150	740	0.709	0.4736	0.3424	4.1242
WACH-153.180	M3	151	741	0.7091	0.4703	0.3401	4.0949
WACH-153.180	M3	152	742	0.7092	0.4708	0.3406	4.1017
WACH-153.180	M3	153	743	0.7094	0.4628	0.3349	4.0315
WACH-153.180	M3	154	744	0.7094	0.459	0.3322	4.0007
WACH-153.180	M3	155	745	0.7091	0.4572	0.3307	3.9823
WACH-153.180	M3	156	746	0.7091	0.4525	0.3273	3.9421
WACH-153.180	M3	157	747	0.7092	0.4528	0.3276	3.9453
WACH-153.180	M3	158	748	0.7093	0.4478	0.324	3.9002
WACH-153.180	M3	159	749	0.7092	0.4457	0.3224	3.8827
WACH-153.180	M3	160	750	0.7093	0.4466	0.3231	3.8898
WACH-153.180	M3	161	751	0.7094	0.4414	0.3195	3.846
WACH-153.180	M3	162	752	0.7094	0.4364	0.3158	3.8012
WACH-153.180	M3	163	753	0.7098	0.4392	0.318	3.8257
WACH-153.180	M3	164	754	0.7096	0.4361	0.3157	3.799
WACH-153.180	M3	165	755	0.7096	0.4325	0.3131	3.7688
WACH-153.180	M3	166	756	0.7096	0.4276	0.3095	3.7255
WACH-153.180	M3	167	757	0.7096	0.4259	0.3082	3.7092
WACH-153.180	M3	168	758	0.7095	0.4249	0.3075	3.7018
WACH-153.180	M3	169	759	0.7097	0.4177	0.3023	3.6375
WACH-153.180	M3	170	760	0.7096	0.4191	0.3033	3.6502
WACH-153.180	M3	171	761	0.7094	0.4177	0.3022	3.6382
WACH-153.180	M3	172	762	0.7095	0.4183	0.3026	3.6408
WACH-153.180	M3	173	763	0.7096	0.414	0.2996	3.6047
WACH-153.180	M3	174	764	0.7096	0.4109	0.2974	3.5801
WACH-153.180	M3	175	765	0.7097	0.4129	0.2989	3.5972
WACH-153.180	M3	176	766	0.7098	0.4174	0.3022	3.6373
WACH-153.180	M3	177	767	0.7096	0.4157	0.3008	3.6197
WACH-153.180	M3	178	768	0.7102	0.416	0.3014	3.6253
WACH-153.180	M3	179	769	0.7098	0.4202	0.3042	3.6584
WACH-153.180	M3	180	770	0.7095	0.4132	0.299	3.5984
WACH-153.180	M3	181	771	0.7096	0.391	0.2831	3.4073
WACH-153.180	M3	182	772	0.7098	0.3626	0.2626	3.1605
WACH-153.180	M3	183	773	0.7098	0.3494	0.253	3.0432
WACH-153.180	M3	184	774	0.7097	0.3829	0.2772	3.3352
WACH-153.180	M3	185	775	0.7098	0.3692	0.2673	3.2165
WACH-153.180	M3	186	776	0.7099	0.4411	0.3193	3.8405
WACH-153.180	M3	187	777	0.7094	0.4186	0.3029	3.6471
WACH-153.180	M3	188	778	0.71	0.3634	0.2631	3.1649
WACH-153.180	M3	189	779	0.7102	0.4328	0.3135	3.7697
WACH-153.180	M3	190	780	0.7099	0.3976	0.2879	3.4629
WACH-153.180	M3	191	781	0.7099	0.3746	0.2712	3.2631
WACH-153.180	M3	192	782	0.7102	0.362	0.2622	3.1529
WACH-153.180	M3	193	783	0.7099	0.3803	0.2752	3.3092
WACH-153.180	M3	194	784	0.71	0.4067	0.2945	3.5429
WACH-153.180	M3	195	785	0.71	0.4747	0.3437	4.1338
WACH-153.180	M3	196	786	0.7099	0.4536	0.3286	3.9543
WACH-153.180	M3	197	787	0.7096	0.4265	0.3087	3.7147
WACH-153.180	M3	198	788	0.7097	0.4185	0.303	3.6472
WACH-153.180	M3	199	789	0.71	0.4099	0.297	3.5726
WACH-153.180	M3	200	790	0.7098	0.4085	0.2959	3.5602
WACH-153.180	M3	201	791	0.7097	0.4086	0.2958	3.5608
WACH-153.180	M3	202	792	0.7099	0.4085	0.2958	3.5577
WACH-153.180	M3	203	793	0.7094	0.4097	0.2964	3.5681
WACH-153.180	M3	204	794	0.7098	0.4108	0.2974	3.5773
WACH-153.180	M3	205	795	0.7094	0.4063	0.294	3.5388
WACH-153.180	M3	206	796	0.7097	0.4077	0.2951	3.5516
WACH-153.180	M3	207	797	0.7103	0.4131	0.2993	3.598
WACH-153.180	M3	208	798	0.7103	0.4111	0.2979	3.5822
WACH-153.180	M3	209	799	0.7096	0.407	0.2945	3.5444
WACH-153.180	M3	210	800	0.71	0.4057	0.2937	3.5324
WACH-153.180	M3	211	801	0.7097	0.4018	0.2909	3.4999
WACH-153.180	M3	212	802	0.7101	0.3957	0.2866	3.4469
WACH-153.180	M3	213	803	0.71	0.323	0.2338	2.8121
WACH-153.180	M3	214	804	0.7099	0.3554	0.2573	3.0949
WACH-153.180	M3	215	805	0.71	0.3599	0.2607	3.1354
WACH-153.180	M3	216	806	0.7098	0.3728	0.2699	3.2461
WACH-153.180	M3	217	807	0.7104	0.3775	0.2736	3.2893
WACH-153.180	M3	218	808	0.7099	0.3833	0.2775	3.337
WACH-153.180	M3	219	809	0.71	0.3718	0.2693	3.2394
WACH-153.180	M3	220	810	0.7102	0.3872	0.2804	3.3715
WACH-153.180	M3	221	811	0.7102	0.3818	0.2766	3.3252
WACH-153.180	M3	222	812	0.7102	0.3965	0.2872	3.4536
WACH-153.180	M3	223	813	0.7105	0.432	0.3131	3.7645
WACH-153.180	M3	224	814	0.7102	0.4495	0.3257	3.9165
WACH-153.180	M3	225	815	0.71	0.4221	0.3057	3.6773
WACH-153.180	M3	226	816	0.7101	0.4082	0.2957	3.5565
WACH-153.180	M3	227	817	0.7103	0.4043	0.2929	3.5214
WACH-153.180	M3	228	818	0.7101	0.4011	0.2906	3.4942
WACH-153.180	M3	229	819	0.71	0.4029	0.2918	3.5091
WACH-153.180	M3	230	820	0.7099	0.4005	0.29	3.4879
WACH-153.180	M3	231	821	0.711	0.3881	0.2815	3.3814
WACH-153.180	M3	232	822	0.7103	0.3966	0.2873	3.4547
WACH-153.180	M3	233	823	0.7107	0.4049	0.2935	3.5269
WACH-153.180	M3	234	824	0.7106	0.4007	0.2905	3.4914
WACH-153.180	M3	235	825	0.7106	0.3956	0.2867	3.4457
WACH-153.180	M3	236	826	0.7107	0.3971	0.2878	3.4585
WACH-153.180	M3	237	827	0.7106	0.393	0.2849	3.4239
WACH-153.180	M3	238	828	0.7104	0.3934	0.285	3.4257
WACH-153.180	M3	239	829	0.7109	0.401	0.2908	3.4933
WACH-153.180	M3	240	830	0.7109	0.3963	0.2874	3.4524
WACH-153.180	M3	241	831	0.7107	0.3976	0.2883	3.4648
WACH-153.180	M3	242	832	0.7108	0.4023	0.2917	3.5042
WACH-153.180	M3	243	833	0.7106	0.3996	0.2896	3.4795
WACH-153.180	M3	244	834	0.7107	0.3969	0.2877	3.4572
WACH-153.180	M3	245	835	0.7107	0.3985	0.2889	3.4714
WACH-153.180	M3	246	836	0.7107	0.399	0.2893	3.4765
WACH-153.180	M3	247	837	0.7105	0.3509	0.2544	3.0585
WACH-153.180	M3	248	838	0.7111	0.3473	0.2518	3.0241
WACH-153.180	M3	249	839	0.7111	0.3744	0.2715	3.26
WACH-153.180	M3	250	840	0.7111	0.4383	0.3179	3.8175
WACH-153.180	M3	251	841	0.7105	0.3601	0.2609	3.1366
WACH-153.180	M3	252	842	0.7113	0.3663	0.2658	3.1911
WACH-153.180	M3	253	843	0.7109	0.4563	0.3309	3.9745
WACH-153.180	M3	254	844	0.7107	0.4366	0.3166	3.8044
WACH-153.180	M3	255	845	0.7105	0.4174	0.3025	3.6368
WACH-153.180	M3	256	846	0.7106	0.41	0.2972	3.5714
WACH-153.180	M3	257	847	0.7105	0.4073	0.2951	3.5467
WACH-153.180	M3	258	848	0.7106	0.4072	0.2952	3.5474
WACH-153.180	M3	259	849	0.7109	0.4059	0.2943	3.5348
WACH-153.180	M3	260	850	0.7108	0.4011	0.2908	3.4934
WACH-153.180	M3	261	851	0.7107	0.4059	0.2943	3.5361
WACH-153.180	M3	262	852	0.7107	0.4064	0.2945	3.5382
WACH-153.180	M3	263	853	0.7108	0.3987	0.289	3.4727
WACH-153.180	M3	264	854	0.711	0.4001	0.2902	3.4851
WACH-153.180	M3	265	855	0.7112	0.4007	0.2907	3.4906
WACH-153.180	M3	266	856	0.7107	0.3986	0.2889	3.4719
WACH-153.180	M3	267	857	0.7113	0.393	0.2851	3.423
WACH-153.180	M3	268	858	0.7112	0.3967	0.2878	3.4567
WACH-153.180	M3	269	859	0.7109	0.3905	0.2831	3.4003
WACH-153.180	M3	270	860	0.7115	0.3917	0.2843	3.413
WACH-153.180	M3	271	861	0.7113	0.3945	0.2862	3.4362
WACH-153.180	M3	272	862	0.7112	0.3971	0.2881	3.4592
WACH-153.180	M3	273	863	0.711	0.3936	0.2855	3.4295
WACH-153.180	M3	274	864	0.7115	0.3914	0.284	3.4093
WACH-153.180	M3	275	865	0.7115	0.4051	0.294	3.5287
WACH-153.180	M3	276	866	0.7116	0.3988	0.2895	3.4748
WACH-153.180	M3	277	867	0.7112	0.3977	0.2885	3.4643
WACH-153.180	M3	278	868	0.7113	0.3949	0.2865	3.4396
WACH-153.180	M3	279	869	0.7118	0.3967	0.2881	3.4563
WACH-153.180	M3	280	870	0.7112	0.3945	0.2862	3.4365
WACH-153.180	M3	281	871	0.711	0.3957	0.2869	3.4447
WACH-153.180	M3	282	872	0.7114	0.3961	0.2874	3.4504
WACH-153.180	M3	283	873	0.7117	0.3943	0.2863	3.4357
WACH-153.180	M3	284	874	0.7112	0.3951	0.2866	3.4419
WACH-153.180	M3	285	875	0.7115	0.3934	0.2855	3.4262
WACH-153.180	M3	286	876	0.7115	0.3954	0.2869	3.4439
WACH-153.180	M3	287	877	0.7113	0.3965	0.2877	3.4537
WACH-153.180	M3	288	878	0.7118	0.3954	0.287	3.4438
WACH-153.180	M3	289	879	0.7115	0.3898	0.2829	3.3955
WACH-153.180	M3	290	880	0.7117	0.3887	0.2822	3.386
WACH-153.180	M3	291	881	0.7117	0.3933	0.2855	3.4258
WACH-153.180	M3	292	882	0.712	0.389	0.2826	3.3907
WACH-153.180	M3	293	883	0.7117	0.3872	0.281	3.371
WACH-153.180	M3	294	884	0.7118	0.378	0.2745	3.2937
WACH-153.180	M3	295	885	0.7117	0.3812	0.2767	3.32
WACH-153.180	M3	296	886	0.7119	0.382	0.2774	3.3281
WACH-153.180	M3	297	887	0.7118	0.3822	0.2775	3.3304
WACH-153.180	M3	298	888	0.7118	0.3792	0.2753	3.303
WACH-153.180	M3	299	889	0.7119	0.381	0.2767	3.3196
WACH-153.180	M3	300	890	0.7117	0.3812	0.2767	3.3206
WACH-153.180	M3	301	891	0.7121	0.3835	0.2785	3.3402
WACH-153.180	M3	302	892	0.7121	0.3817	0.2773	3.3272
WACH-153.180	M3	303	893	0.7117	0.3809	0.2765	3.3188
WACH-153.180	M3	304	894	0.7118	0.3768	0.2737	3.2839
WACH-153.180	M3	305	895	0.7123	0.378	0.2747	3.2944
WACH-153.180	M3	306	896	0.7121	0.3817	0.2772	3.3245
WACH-153.180	M3	307	897	0.7119	0.3809	0.2766	3.3183
WACH-153.180	M3	308	898	0.7117	0.3405	0.2472	2.9664
WACH-153.180	M3	309	899	0.7119	0.3334	0.2421	2.9035
WACH-153.180	M3	310	900	0.7123	0.3789	0.2753	3.3006
WACH-153.180	M3	311	901	0.712	0.4298	0.3121	3.7437
WACH-153.180	M3	312	902	0.7116	0.4042	0.2934	3.521
WACH-153.180	M3	313	903	0.7117	0.3887	0.2822	3.3874
WACH-153.180	M3	314	904	0.7121	0.3835	0.2786	3.3424
WACH-153.180	M3	315	905	0.7118	0.3841	0.2789	3.3463
WACH-153.180	M3	316	906	0.7122	0.3884	0.2821	3.3834
WACH-153.180	M3	317	907	0.7121	0.3858	0.2803	3.3629
WACH-153.180	M3	318	908	0.7122	0.3846	0.2794	3.3517
WACH-153.180	M3	319	909	0.7123	0.3822	0.2778	3.3311
WACH-153.180	M3	320	910	0.7124	0.379	0.2754	3.3013
WACH-153.180	M3	321	911	0.7124	0.3757	0.2731	3.2742
WACH-153.180	M3	322	912	0.7128	0.3707	0.2695	3.2295
WACH-153.180	M3	323	913	0.7125	0.3762	0.2733	3.275
WACH-153.180	M3	324	914	0.7121	0.3781	0.2746	3.2931
WACH-153.180	M3	325	915	0.7122	0.3714	0.2699	3.2361
WACH-153.180	M3	326	916	0.7122	0.3702	0.2689	3.225
WACH-153.180	M3	327	917	0.7125	0.3671	0.2668	3.1974
WACH-153.180	M3	328	918	0.7124	0.3693	0.2683	3.2158
WACH-153.180	M3	329	919	0.7127	0.3717	0.2702	3.238
WACH-153.180	M3	330	920	0.7124	0.3741	0.2718	3.2595
WACH-153.180	M3	331	921	0.7128	0.3721	0.2706	3.2426
WACH-153.180	M3	332	922	0.7125	0.371	0.2696	3.2312
WACH-153.180	M3	333	923	0.7129	0.3674	0.2672	3.2013
WACH-153.180	M3	334	924	0.7127	0.3666	0.2666	3.1943
WACH-153.180	M3	335	925	0.7126	0.3665	0.2664	3.1926
WACH-153.180	M3	336	926	0.7125	0.3683	0.2677	3.2093
WACH-153.180	M3	337	927	0.7129	0.367	0.2669	3.1982
WACH-153.180	M3	338	928	0.7127	0.3652	0.2655	3.181
WACH-153.180	M3	339	929	0.7129	0.3636	0.2644	3.167
WACH-153.180	M3	340	930	0.7127	0.3637	0.2644	3.1684
WACH-153.180	M3	341	931	0.7127	0.3578	0.2601	3.1176
WACH-153.180	M3	342	932	0.7126	0.3596	0.2613	3.1311
WACH-153.180	M3	343	933	0.7126	0.3596	0.2615	3.1338
WACH-153.180	M3	344	934	0.7128	0.3595	0.2614	3.1323
WACH-153.180	M3	345	935	0.7128	0.3611	0.2625	3.1457
WACH-153.180	M3	346	936	0.7129	0.3619	0.2632	3.1533
WACH-153.180	M3	347	937	0.7129	0.3598	0.2617	3.1346
WACH-153.180	M3	348	938	0.7132	0.3655	0.2659	3.1847
WACH-153.180	M3	349	939	0.7123	0.363	0.2637	3.1616
WACH-153.180	M3	350	940	0.7132	0.3592	0.2613	3.1298
WACH-153.180	M3	351	941	0.7133	0.357	0.2598	3.111
WACH-153.180	M3	352	942	0.713	0.3639	0.2646	3.17
WACH-153.180	M3	353	943	0.7129	0.3675	0.2673	3.2013
WACH-153.180	M3	354	944	0.7129	0.3622	0.2634	3.1559
WACH-153.180	M3	355	945	0.7128	0.3628	0.2637	3.1598
WACH-153.180	M3	356	946	0.7128	0.3579	0.2602	3.1182
WACH-153.180	M3	357	947	0.7129	0.3611	0.2626	3.1466
WACH-153.180	M3	358	948	0.7129	0.3588	0.2609	3.1263
WACH-153.180	M3	359	949	0.7131	0.3599	0.2618	3.1358
WACH-153.180	M3	360	950	0.7128	0.3556	0.2586	3.0982
WACH-153.180	M3	361	951	0.713	0.3527	0.2566	3.0746
WACH-153.180	M3	362	952	0.7129	0.3529	0.2567	3.0754
WACH-153.180	M3	363	953	0.7126	0.3485	0.2533	3.0352
WACH-153.180	M3	364	954	0.7129	0.3484	0.2534	3.0354
WACH-153.180	M3	365	955	0.7131	0.3449	0.2509	3.0052
WACH-153.180	M3	366	956	0.7133	0.3429	0.2495	2.9878
WACH-153.180	M3	367	957	0.7132	0.3478	0.253	3.0301
WACH-153.180	M3	368	958	0.7131	0.3464	0.2519	3.0174
WACH-153.180	M3	369	959	0.7134	0.3453	0.2514	3.0098
WACH-153.180	M3	370	960	0.7134	0.344	0.2503	2.9969
WACH-153.180	M3	371	961	0.7133	0.3418	0.2487	2.978
WACH-153.180	M3	372	962	0.7133	0.3398	0.2474	2.9624
WACH-153.180	M3	373	963	0.713	0.3409	0.2479	2.9686
WACH-153.180	M3	374	964	0.7129	0.3439	0.2501	2.9956
WACH-153.180	M3	375	965	0.7131	0.3408	0.2478	2.9681
WACH-153.180	M3	376	966	0.7134	0.3408	0.248	2.9692
WACH-153.180	M3	377	967	0.713	0.3397	0.2471	2.9603
WACH-153.180	M3	378	968	0.7134	0.3371	0.2453	2.9372
WACH-153.180	M3	379	969	0.7131	0.334	0.2429	2.9083
WACH-153.180	M3	380	970	0.7133	0.3338	0.2429	2.9094
WACH-153.180	M3	381	971	0.7133	0.3316	0.2413	2.8885
WACH-153.180	M3	382	972	0.7138	0.3276	0.2386	2.8552
WACH-153.180	M3	383	973	0.7132	0.3387	0.2464	2.951
WACH-153.180	M3	384	974	0.7136	0.3381	0.2461	2.9454
WACH-153.180	M3	385	975	0.7136	0.3342	0.2433	2.9126
WACH-153.180	M3	386	976	0.7134	0.3328	0.2422	2.8986
WACH-153.180	M3	387	977	0.7137	0.3273	0.2383	2.8523
WACH-153.180	M3	388	978	0.7137	0.3277	0.2386	2.8555
WACH-153.180	M3	389	979	0.7141	0.3296	0.2401	2.8719
WACH-153.180	M3	390	980	0.7138	0.333	0.2425	2.9004
WACH-153.180	M3	391	981	0.7135	0.3339	0.243	2.9092
WACH-153.180	M3	392	982	0.7136	0.3313	0.2411	2.8856
WACH-153.180	M3	393	983	0.7135	0.329	0.2394	2.8665
WACH-153.180	M3	394	984	0.7137	0.3291	0.2397	2.8685
WACH-153.180	M3	395	985	0.714	0.3293	0.2399	2.8697
WACH-153.180	M3	396	986	0.7136	0.34	0.2475	2.9626
WACH-153.180	M3	397	987	0.7137	0.3347	0.2437	2.9162
WACH-153.180	M3	398	988	0.7138	0.3336	0.2429	2.9065
WACH-153.180	M3	399	989	0.7137	0.3324	0.242	2.896
WACH-153.180	M3	400	990	0.7136	0.3219	0.2343	2.8043
WACH-153.180	M3	401	991	0.714	0.3359	0.2446	2.9268
WACH-153.180	M3	402	992	0.7133	0.3374	0.2455	2.9406
WACH-153.180	M3	403	993	0.7137	0.3363	0.2449	2.9304
WACH-153.180	M3	404	994	0.7137	0.3414	0.2485	2.9739
WACH-153.180	M3	405	995	0.7138	0.3426	0.2495	2.9847
WACH-153.180	M3	406	996	0.7132	0.3434	0.2498	2.9911
WACH-153.180	M3	407	997	0.7135	0.3468	0.2524	3.0217
WACH-153.180	M3	408	998	0.7134	0.351	0.2555	3.0582
WACH-153.180	M3	409	999	0.7135	0.3497	0.2545	3.0465
WACH-153.180	M3	410	1000	0.7136	0.3573	0.2601	3.1136
WACH-153.180	M3	411	1001	0.7135	0.356	0.2591	3.1024
WACH-2.210	M2	1	1	0.7108	0.3648	0.2645	3.1787
WACH-2.210	M2	2	2	0.7112	0.3618	0.2626	3.155
WACH-2.210	M2	3	3	0.711	0.3637	0.2639	3.1709
WACH-2.210	M2	4	4	0.7108	0.3694	0.2678	3.2188
WACH-2.210	M2	5	5	0.7105	0.3666	0.2657	3.1952
WACH-2.210	M2	6	6	0.711	0.3639	0.2639	3.171
WACH-2.210	M2	7	7	0.711	0.3709	0.269	3.2324
WACH-2.210	M2	8	8	0.7107	0.3697	0.268	3.2206
WACH-2.210	M2	9	9	0.7109	0.3686	0.2672	3.2105
WACH-2.210	M2	10	10	0.7112	0.3672	0.2665	3.201
WACH-2.210	M2	11	11	0.711	0.3697	0.2681	3.2208
WACH-2.210	M2	12	12	0.7106	0.3714	0.2693	3.2367
WACH-2.210	M2	13	13	0.7112	0.3738	0.2712	3.2578
WACH-2.210	M2	14	14	0.7102	0.3736	0.2706	3.2542
WACH-2.210	M2	15	15	0.7107	0.3695	0.268	3.2214
WACH-2.210	M2	16	16	0.7108	0.3721	0.2699	3.2427
WACH-2.210	M2	17	17	0.7109	0.3727	0.2702	3.2465
WACH-2.210	M2	18	18	0.7107	0.3738	0.271	3.2567
WACH-2.210	M2	19	19	0.7106	0.3766	0.2729	3.2799
WACH-2.210	M2	20	20	0.7109	0.3753	0.2721	3.2697
WACH-2.210	M2	21	21	0.7107	0.3723	0.27	3.2445
WACH-2.210	M2	22	22	0.7108	0.3762	0.2728	3.2777
WACH-2.210	M2	23	23	0.7107	0.3763	0.2728	3.2793
WACH-2.210	M2	24	24	0.7106	0.3785	0.2744	3.2974
WACH-2.210	M2	25	25	0.7105	0.3755	0.2721	3.2699
WACH-2.210	M2	26	26	0.7108	0.3786	0.2746	3.2987
WACH-2.210	M2	27	27	0.7109	0.38	0.2755	3.3098
WACH-2.210	M2	28	28	0.7111	0.3768	0.2733	3.2832
WACH-2.210	M2	29	29	0.7111	0.3728	0.2704	3.2475
WACH-2.210	M2	30	30	0.7107	0.3763	0.2727	3.2766
WACH-2.210	M2	31	31	0.7109	0.3834	0.278	3.3394
WACH-2.210	M2	32	32	0.7103	0.375	0.2717	3.2659
WACH-2.210	M2	33	33	0.7107	0.384	0.2783	3.3449
WACH-2.210	M2	34	34	0.7105	0.3748	0.2716	3.2643
WACH-2.210	M2	35	35	0.7108	0.392	0.2842	3.4153
WACH-2.210	M2	36	36	0.711	0.3818	0.2769	3.3274
WACH-2.210	M2	37	37	0.7106	0.3794	0.275	3.3058
WACH-2.210	M2	38	38	0.7108	0.3789	0.2747	3.3007
WACH-2.210	M2	39	39	0.711	0.3771	0.2735	3.286
WACH-2.210	M2	40	40	0.7109	0.3746	0.2717	3.2638
WACH-2.210	M2	41	41	0.7106	0.3747	0.2716	3.2643
WACH-2.210	M2	42	42	0.7108	0.3782	0.2742	3.2942
WACH-2.210	M2	43	43	0.7107	0.379	0.2748	3.303
WACH-2.210	M2	44	44	0.7109	0.3811	0.2763	3.3199
WACH-2.210	M2	45	45	0.7108	0.3842	0.2786	3.3471
WACH-2.210	M2	46	46	0.7108	0.3832	0.2778	3.3379
WACH-2.210	M2	47	47	0.7107	0.3764	0.2729	3.2791
WACH-2.210	M2	48	48	0.7108	0.3777	0.2738	3.2895
WACH-2.210	M2	49	49	0.7112	0.3801	0.2758	3.3119
WACH-2.210	M2	50	50	0.7107	0.3806	0.2759	3.3153
WACH-2.210	M2	51	51	0.7108	0.3743	0.2715	3.2622
WACH-2.210	M2	52	52	0.7109	0.3757	0.2724	3.2717
WACH-2.210	M2	53	53	0.7108	0.3784	0.2744	3.2975
WACH-2.210	M2	54	54	0.7107	0.379	0.2748	3.3015
WACH-2.210	M2	55	55	0.7112	0.3763	0.273	3.2798
WACH-2.210	M2	56	56	0.7108	0.3734	0.2708	3.2534
WACH-2.210	M2	57	57	0.7108	0.371	0.2689	3.2302
WACH-2.210	M2	58	58	0.7107	0.3764	0.2728	3.2789
WACH-2.210	M2	59	59	0.7108	0.3747	0.2717	3.2641
WACH-2.210	M2	60	60	0.7106	0.3734	0.2707	3.2538
WACH-2.210	M2	61	61	0.7107	0.3729	0.2704	3.2497
WACH-2.210	M2	62	62	0.7108	0.3726	0.2701	3.2459
WACH-2.210	M2	63	63	0.7109	0.3785	0.2745	3.2979
WACH-2.210	M2	64	64	0.711	0.378	0.2742	3.2946
WACH-2.210	M2	65	65	0.7105	0.377	0.2732	3.2839
WACH-2.210	M2	66	66	0.7106	0.376	0.2725	3.2755
WACH-2.210	M2	67	67	0.7105	0.3753	0.2719	3.2682
WACH-2.210	M2	68	68	0.7111	0.3764	0.273	3.2791
WACH-2.210	M2	69	69	0.7108	0.3817	0.2767	3.325
WACH-2.210	M2	70	70	0.7109	0.3779	0.2741	3.2934
WACH-2.210	M2	71	71	0.7107	0.3768	0.2731	3.282
WACH-2.210	M2	72	72	0.7109	0.3719	0.2698	3.2423
WACH-2.210	M2	73	73	0.7107	0.3721	0.2698	3.2423
WACH-2.210	M2	74	74	0.7105	0.3747	0.2716	3.2638
WACH-2.210	M2	75	75	0.7109	0.3716	0.2695	3.2382
WACH-2.210	M2	76	76	0.7107	0.377	0.2733	3.2837
WACH-2.210	M2	77	77	0.7112	0.3766	0.2732	3.2802
WACH-2.210	M2	78	78	0.7107	0.3774	0.2736	3.2875
WACH-2.210	M2	79	79	0.7107	0.3778	0.2739	3.2909
WACH-2.210	M2	80	80	0.7104	0.3763	0.2726	3.2775
WACH-2.210	M2	81	81	0.7103	0.3804	0.2757	3.3143
WACH-2.210	M2	82	82	0.7105	0.3797	0.2751	3.307
WACH-2.210	M2	83	83	0.7108	0.3715	0.2693	3.2357
WACH-2.210	M2	84	84	0.7105	0.3726	0.27	3.246
WACH-2.210	M2	85	85	0.7106	0.3756	0.2723	3.273
WACH-2.210	M2	86	86	0.7104	0.3757	0.2722	3.2729
WACH-2.210	M2	87	87	0.7104	0.3709	0.2687	3.2302
WACH-2.210	M2	88	88	0.7102	0.3744	0.2712	3.2608
WACH-2.210	M2	89	89	0.7109	0.3754	0.2722	3.2702
WACH-2.210	M2	90	90	0.7108	0.3767	0.2732	3.2818
WACH-2.210	M2	91	91	0.7108	0.3703	0.2685	3.2272
WACH-2.210	M2	92	92	0.7102	0.2993	0.2168	2.6067
WACH-2.210	M2	93	93	0.7108	0.3104	0.2251	2.7055
WACH-2.210	M2	94	94	0.7105	0.3696	0.2678	3.2178
WACH-2.210	M2	95	95	0.7109	0.3217	0.2333	2.8039
WACH-2.210	M2	96	96	0.7106	0.3325	0.241	2.8955
WACH-2.210	M2	97	97	0.7106	0.3412	0.2473	2.9721
WACH-2.210	M2	98	98	0.7105	0.343	0.2486	2.9894
WACH-2.210	M2	99	99	0.7107	0.3491	0.253	3.041
WACH-2.210	M2	100	100	0.7102	0.3543	0.2566	3.0855
WACH-2.210	M2	101	101	0.7106	0.3492	0.2531	3.0408
WACH-2.210	M2	102	102	0.7106	0.3569	0.2586	3.1075
WACH-2.210	M2	103	103	0.7105	0.3563	0.2582	3.1039
WACH-2.210	M2	104	104	0.7106	0.3533	0.2561	3.0774
WACH-2.210	M2	105	105	0.7107	0.3605	0.2613	3.1395
WACH-2.210	M2	106	106	0.7105	0.3772	0.2734	3.287
WACH-2.210	M2	107	107	0.7103	0.3277	0.2374	2.8542
WACH-2.210	M2	108	108	0.7102	0.3453	0.2501	3.0066
WACH-2.210	M2	109	109	0.7103	0.3414	0.2473	2.9737
WACH-2.210	M2	110	110	0.71	0.3502	0.2536	3.049
WACH-2.210	M2	111	111	0.7106	0.3809	0.276	3.3168
WACH-2.210	M2	112	112	0.7106	0.3946	0.2861	3.4387
WACH-2.210	M2	113	113	0.7106	0.4425	0.3208	3.8561
WACH-2.210	M2	114	114	0.7103	0.3893	0.2821	3.3924
WACH-2.210	M2	115	115	0.7107	0.3725	0.27	3.2447
WACH-2.210	M2	116	116	0.7106	0.3737	0.2709	3.2554
WACH-2.210	M2	117	117	0.7103	0.3712	0.269	3.2348
WACH-2.210	M2	118	118	0.7101	0.369	0.2672	3.2135
WACH-2.210	M2	119	119	0.7101	0.3698	0.2678	3.2202
WACH-2.210	M2	120	120	0.7102	0.3687	0.2672	3.2128
WACH-2.210	M2	121	121	0.7104	0.3649	0.2645	3.1797
WACH-2.210	M2	122	122	0.7103	0.3676	0.2663	3.2021
WACH-2.210	M2	123	123	0.71	0.3747	0.2713	3.263
WACH-2.210	M2	124	124	0.7102	0.3714	0.269	3.2349
WACH-2.210	M2	125	125	0.7104	0.3707	0.2686	3.2301
WACH-2.210	M2	126	126	0.7104	0.369	0.2675	3.2173
WACH-2.210	M2	127	127	0.7101	0.3713	0.2689	3.2344
WACH-2.210	M2	128	128	0.7103	0.3748	0.2715	3.2645
WACH-2.210	M2	129	129	0.7106	0.3726	0.2701	3.2469
WACH-2.210	M2	130	130	0.7104	0.3745	0.2714	3.2635
WACH-2.210	M2	131	131	0.7103	0.3657	0.265	3.1869
WACH-2.210	M2	132	132	0.7098	0.291	0.2107	2.5348
WACH-2.210	M2	133	133	0.7105	0.3349	0.2427	2.9166
WACH-2.210	M2	134	134	0.7103	0.3431	0.2486	2.988
WACH-2.210	M2	135	135	0.7104	0.3893	0.2821	3.3907
WACH-2.210	M2	136	136	0.7099	0.3688	0.2671	3.2137
WACH-2.210	M2	137	137	0.7104	0.3654	0.2648	3.1833
WACH-2.210	M2	138	138	0.7104	0.4238	0.3071	3.6921
WACH-2.210	M2	139	139	0.7099	0.4411	0.3194	3.8423
WACH-2.210	M2	140	140	0.7102	0.4159	0.3013	3.6244
WACH-2.210	M2	141	141	0.71	0.399	0.289	3.476
WACH-2.210	M2	142	142	0.71	0.3975	0.2879	3.4633
WACH-2.210	M2	143	143	0.7097	0.3926	0.2842	3.4195
WACH-2.210	M2	144	144	0.71	0.3571	0.2585	3.1087
WACH-2.210	M2	145	145	0.7103	0.4047	0.2932	3.5251
WACH-2.210	M2	146	146	0.7105	0.4005	0.2902	3.4897
WACH-2.210	M2	147	147	0.7099	0.3957	0.2866	3.4482
WACH-2.210	M2	148	148	0.7099	0.3969	0.2874	3.4577
WACH-2.210	M2	149	149	0.7099	0.3891	0.2817	3.3893
WACH-2.210	M2	150	150	0.7105	0.3887	0.2817	3.386
WACH-2.210	M2	151	151	0.7098	0.3384	0.2451	2.9499
WACH-2.210	M2	152	152	0.7106	0.297	0.2153	2.5874
WACH-2.210	M2	153	153	0.7106	0.3444	0.2496	3.0005
WACH-2.210	M2	154	154	0.7101	0.3538	0.2562	3.0797
WACH-2.210	M2	155	155	0.7101	0.3606	0.2611	3.1392
WACH-2.210	M2	156	156	0.7104	0.3741	0.271	3.2576
WACH-2.210	M2	157	157	0.7102	0.3698	0.2679	3.2216
WACH-2.210	M2	158	158	0.7105	0.3742	0.2711	3.2582
WACH-2.210	M2	159	159	0.7101	0.367	0.2659	3.1982
WACH-2.210	M2	160	160	0.7101	0.3701	0.2681	3.2239
WACH-2.210	M2	161	161	0.7099	0.3733	0.2703	3.2525
WACH-2.210	M2	162	162	0.71	0.3761	0.2724	3.2759
WACH-2.210	M2	163	163	0.7101	0.3866	0.2799	3.3662
WACH-2.210	M2	164	164	0.7099	0.3791	0.2745	3.3014
WACH-2.210	M2	165	165	0.7101	0.3757	0.2721	3.2722
WACH-2.210	M2	166	166	0.7101	0.382	0.2768	3.329
WACH-2.210	M2	167	167	0.7102	0.4366	0.3162	3.8023
WACH-2.210	M2	168	168	0.7098	0.4567	0.3307	3.98
WACH-2.210	M2	169	169	0.71	0.3538	0.2563	3.0835
WACH-2.210	M2	170	170	0.7101	0.3667	0.2656	3.1935
WACH-2.210	M2	171	171	0.7105	0.3914	0.2836	3.4086
WACH-2.210	M2	172	172	0.7101	0.4065	0.2944	3.5411
WACH-2.210	M2	173	173	0.7098	0.3697	0.2677	3.2221
WACH-2.210	M2	174	174	0.71	0.3634	0.2631	3.165
WACH-2.210	M2	175	175	0.7101	0.3746	0.2713	3.2624
WACH-2.210	M2	176	176	0.7102	0.3806	0.2757	3.315
WACH-2.210	M2	177	177	0.7099	0.3874	0.2805	3.3747
WACH-2.210	M2	178	178	0.7102	0.3888	0.2817	3.3879
WACH-2.210	M2	179	179	0.7098	0.3943	0.2854	3.4332
WACH-2.210	M2	180	180	0.7098	0.3855	0.279	3.3563
WACH-2.210	M2	181	181	0.7101	0.3928	0.2845	3.4214
WACH-2.210	M2	182	182	0.7103	0.3937	0.2853	3.4303
WACH-2.210	M2	183	183	0.7097	0.3873	0.2803	3.3729
WACH-2.210	M2	184	184	0.7105	0.4479	0.3245	3.8999
WACH-2.210	M2	185	185	0.7099	0.5013	0.363	4.3669
WACH-2.210	M2	186	186	0.7099	0.4378	0.3172	3.8166
WACH-2.210	M2	187	187	0.7097	0.4136	0.2995	3.6045
WACH-2.210	M2	188	188	0.7103	0.4086	0.2961	3.5607
WACH-2.210	M2	189	189	0.7099	0.4053	0.2935	3.5299
WACH-2.210	M2	190	190	0.7098	0.4032	0.2919	3.5126
WACH-2.210	M2	191	191	0.7097	0.4021	0.291	3.5018
WACH-2.210	M2	192	192	0.7102	0.4026	0.2916	3.5057
WACH-2.210	M2	193	193	0.7101	0.4064	0.2943	3.5401
WACH-2.210	M2	194	194	0.7097	0.4041	0.2925	3.5206
WACH-2.210	M2	195	195	0.71	0.4019	0.2911	3.5007
WACH-2.210	M2	196	196	0.7094	0.3314	0.2397	2.886
WACH-2.210	M2	197	197	0.7102	0.3007	0.2178	2.6196
WACH-2.210	M2	198	198	0.7104	0.3501	0.2536	3.0477
WACH-2.210	M2	199	199	0.7103	0.3589	0.26	3.1262
WACH-2.210	M2	200	200	0.7102	0.4516	0.3271	3.9328
WACH-2.210	M2	201	201	0.7097	0.3871	0.2802	3.3715
WACH-2.210	M2	202	202	0.7101	0.4141	0.2998	3.6044
WACH-2.210	M2	203	203	0.71	0.4564	0.3305	3.9751
WACH-2.210	M2	204	204	0.7101	0.4119	0.2984	3.5893
WACH-2.210	M2	205	205	0.7101	0.4026	0.2916	3.5077
WACH-2.210	M2	206	206	0.7101	0.4024	0.2915	3.5053
WACH-2.210	M2	207	207	0.7101	0.4004	0.29	3.4872
WACH-2.210	M2	208	208	0.71	0.3988	0.2888	3.4742
WACH-2.210	M2	209	209	0.71	0.3937	0.2851	3.4293
WACH-2.210	M2	210	210	0.7097	0.392	0.2838	3.4154
WACH-2.210	M2	211	211	0.7101	0.3948	0.286	3.4388
WACH-2.210	M2	212	212	0.7103	0.3948	0.2861	3.44
WACH-2.210	M2	213	213	0.7099	0.3928	0.2844	3.4214
WACH-2.210	M2	214	214	0.7101	0.3919	0.2838	3.4141
WACH-2.210	M2	215	215	0.7102	0.3893	0.282	3.3919
WACH-2.210	M2	216	216	0.71	0.3882	0.2812	3.3829
WACH-2.210	M2	217	217	0.7103	0.391	0.2833	3.4066
WACH-2.210	M2	218	218	0.7101	0.3913	0.2835	3.4093
WACH-2.210	M2	219	219	0.71	0.3942	0.2855	3.4338
WACH-2.210	M2	220	220	0.7101	0.389	0.2818	3.389
WACH-2.210	M2	221	221	0.7104	0.3852	0.2792	3.3569
WACH-2.210	M2	222	222	0.7105	0.3843	0.2785	3.348
WACH-2.210	M2	223	223	0.7102	0.3863	0.2799	3.366
WACH-2.210	M2	224	224	0.71	0.3857	0.2793	3.3592
WACH-2.210	M2	225	225	0.7103	0.3828	0.2774	3.3365
WACH-2.210	M2	226	226	0.7101	0.3816	0.2763	3.3228
WACH-2.210	M2	227	227	0.7106	0.3802	0.2756	3.3121
WACH-2.210	M2	228	228	0.7101	0.3785	0.2741	3.2961
WACH-2.210	M2	229	229	0.7101	0.3775	0.2735	3.2886
WACH-2.210	M2	230	230	0.7104	0.3757	0.2722	3.2729
WACH-2.210	M2	231	231	0.71	0.3718	0.2692	3.2377
WACH-2.210	M2	232	232	0.7104	0.3711	0.269	3.2342
WACH-2.210	M2	233	233	0.7103	0.3727	0.27	3.2468
WACH-2.210	M2	234	234	0.7107	0.3743	0.2714	3.2621
WACH-2.210	M2	235	235	0.7107	0.3681	0.2669	3.2078
WACH-2.210	M2	236	236	0.7105	0.3705	0.2685	3.2272
WACH-2.210	M2	237	237	0.7099	0.3702	0.2681	3.2251
WACH-2.210	M2	238	238	0.7106	0.3664	0.2656	3.1923
WACH-2.210	M2	239	239	0.7104	0.3634	0.2634	3.1661
WACH-2.210	M2	240	240	0.7104	0.3617	0.2621	3.1514
WACH-2.210	M2	241	241	0.7104	0.3637	0.2636	3.1694
WACH-2.210	M2	242	242	0.7106	0.3639	0.2638	3.1708
WACH-2.210	M2	243	243	0.7102	0.3636	0.2634	3.1678
WACH-2.210	M2	244	244	0.7102	0.3605	0.2612	3.141
WACH-2.210	M2	245	245	0.71	0.3595	0.2603	3.1312
WACH-2.210	M2	246	246	0.7104	0.3615	0.262	3.1497
WACH-2.210	M2	247	247	0.7101	0.3599	0.2607	3.1359
WACH-2.210	M2	248	248	0.7105	0.3603	0.2611	3.1384
WACH-2.210	M2	249	249	0.7106	0.3599	0.2608	3.1343
WACH-2.210	M2	250	250	0.7109	0.3611	0.262	3.1479
WACH-2.210	M2	251	251	0.7105	0.3567	0.2585	3.1074
WACH-2.210	M2	252	252	0.7105	0.3546	0.257	3.0889
WACH-2.210	M2	253	253	0.7104	0.3527	0.2556	3.0723
WACH-2.210	M2	254	254	0.7106	0.3506	0.2541	3.0538
WACH-2.210	M2	255	255	0.7109	0.3516	0.255	3.0645
WACH-2.210	M2	256	256	0.7107	0.3525	0.2555	3.0696
WACH-2.210	M2	257	257	0.7109	0.3496	0.2535	3.0455
WACH-2.210	M2	258	258	0.7104	0.3506	0.254	3.0531
WACH-2.210	M2	259	259	0.7109	0.3492	0.2532	3.0413
WACH-2.210	M2	260	260	0.7104	0.3536	0.2562	3.08
WACH-2.210	M2	261	261	0.7109	0.3541	0.2568	3.0851
WACH-2.210	M2	262	262	0.7106	0.3529	0.2557	3.0731
WACH-2.210	M2	263	263	0.7104	0.3495	0.2533	3.0456
WACH-2.210	M2	264	264	0.7104	0.3502	0.2538	3.0513
WACH-2.210	M2	265	265	0.7107	0.351	0.2544	3.0575
WACH-2.210	M2	266	266	0.7107	0.3513	0.2547	3.0608
WACH-2.210	M2	267	267	0.7109	0.3487	0.2529	3.0383
WACH-2.210	M2	268	268	0.7104	0.3468	0.2513	3.022
WACH-2.210	M2	269	269	0.7105	0.3463	0.251	3.0167
WACH-2.210	M2	270	270	0.7113	0.3468	0.2516	3.021
WACH-2.210	M2	271	271	0.7107	0.3476	0.252	3.0275
WACH-2.210	M2	272	272	0.7103	0.3506	0.2539	3.0529
WACH-2.210	M2	273	273	0.7108	0.3492	0.2532	3.0427
WACH-2.210	M2	274	274	0.7109	0.3466	0.2514	3.0201
WACH-2.210	M2	275	275	0.7106	0.3463	0.251	3.0167
WACH-2.210	M2	276	276	0.7109	0.3445	0.2498	3.0009
WACH-2.210	M2	277	277	0.7107	0.3406	0.247	2.9682
WACH-2.210	M2	278	278	0.711	0.3428	0.2487	2.9875
WACH-2.210	M2	279	279	0.7108	0.3425	0.2484	2.9845
WACH-2.210	M2	280	280	0.711	0.3399	0.2466	2.9626
WACH-2.210	M2	281	281	0.7107	0.3385	0.2454	2.9502
WACH-2.210	M2	282	282	0.7105	0.3368	0.2442	2.936
WACH-2.210	M2	283	283	0.7109	0.3378	0.245	2.9438
WACH-2.210	M2	284	284	0.7106	0.3364	0.2439	2.9315
WACH-2.210	M2	285	285	0.7108	0.3387	0.2456	2.951
WACH-2.210	M2	286	286	0.7105	0.3407	0.2469	2.9679
WACH-2.210	M2	287	287	0.7105	0.3391	0.2458	2.9543
WACH-2.210	M2	288	288	0.7109	0.3411	0.2473	2.9707
WACH-2.210	M2	289	289	0.7108	0.3368	0.2443	2.9354
WACH-2.210	M2	290	290	0.7106	0.3397	0.2462	2.9593
WACH-2.210	M2	291	291	0.7108	0.3389	0.2457	2.9517
WACH-2.210	M2	292	292	0.7105	0.3365	0.2439	2.9322
WACH-2.210	M2	293	293	0.7104	0.3361	0.2436	2.9293
WACH-2.210	M2	294	294	0.7109	0.3358	0.2435	2.9252
WACH-2.210	M2	295	295	0.7107	0.3375	0.2447	2.9403
WACH-2.210	M2	296	296	0.7103	0.3334	0.2415	2.904
WACH-2.210	M2	297	297	0.7107	0.3326	0.241	2.896
WACH-2.210	M2	298	298	0.7105	0.3309	0.2398	2.8828
WACH-2.210	M2	299	299	0.7112	0.3328	0.2415	2.9011
WACH-2.210	M2	300	300	0.7105	0.3314	0.2402	2.888
WACH-2.210	M2	301	301	0.7105	0.3311	0.2401	2.8861
WACH-2.210	M2	302	302	0.7109	0.3358	0.2435	2.9254
WACH-2.210	M2	303	303	0.7104	0.3362	0.2436	2.929
WACH-2.210	M2	304	304	0.7103	0.3376	0.2446	2.9414
WACH-2.210	M2	305	305	0.7108	0.343	0.2487	2.9888
WACH-2.210	M2	306	306	0.7103	0.3412	0.2472	2.9722
WACH-2.210	M2	307	307	0.7108	0.3373	0.2446	2.9388
WACH-2.210	M2	308	308	0.7107	0.3361	0.2437	2.9289
WACH-2.210	M2	309	309	0.7109	0.3366	0.2441	2.9329
WACH-2.210	M2	310	310	0.7108	0.3324	0.241	2.8962
WACH-2.210	M2	311	311	0.7105	0.3289	0.2384	2.8653
WACH-2.210	M2	312	312	0.7105	0.3113	0.2257	2.714
WACH-2.210	M2	313	313	0.7111	0.317	0.2299	2.7601
WACH-2.210	M2	314	314	0.711	0.312	0.2262	2.7166
WACH-2.210	M2	315	315	0.7105	0.3706	0.2686	3.2286
WACH-2.210	M2	316	316	0.7106	0.3497	0.2535	3.0457
WACH-2.210	M2	317	317	0.7106	0.3401	0.2466	2.9642
WACH-2.210	M2	318	318	0.7105	0.3343	0.2423	2.9123
WACH-2.210	M2	319	319	0.7107	0.3315	0.2404	2.8904
WACH-2.210	M2	320	320	0.7102	0.3312	0.2399	2.8852
WACH-2.210	M2	321	321	0.7108	0.3307	0.2398	2.8815
WACH-2.210	M2	322	322	0.7106	0.3343	0.2422	2.9113
WACH-2.210	M2	323	323	0.7106	0.3338	0.2419	2.9076
WACH-2.210	M2	324	324	0.7099	0.3358	0.2431	2.9236
WACH-2.210	M2	325	325	0.7108	0.339	0.2458	2.9529
WACH-2.210	M2	326	326	0.7102	0.3427	0.2482	2.9843
WACH-2.210	M2	327	327	0.7107	0.3408	0.2471	2.9701
WACH-2.210	M2	328	328	0.7107	0.3403	0.2468	2.9659
WACH-2.210	M2	329	329	0.7107	0.3357	0.2434	2.9256
WACH-2.210	M2	330	330	0.7104	0.3289	0.2383	2.8655
WACH-2.210	M2	331	331	0.7099	0.2841	0.2058	2.4761
WACH-2.210	M2	332	332	0.7111	0.283	0.2053	2.4651
WACH-2.210	M2	333	333	0.7105	0.3034	0.2199	2.6429
WACH-2.210	M2	334	334	0.7105	0.3209	0.2325	2.7953
WACH-2.210	M2	335	335	0.7108	0.3385	0.2454	2.9476
WACH-2.210	M2	336	336	0.7105	0.4198	0.3042	3.657
WACH-2.210	M2	337	337	0.7103	0.3733	0.2705	3.2522
WACH-2.210	M2	338	338	0.7106	0.3513	0.2546	3.0607
WACH-2.210	M2	339	339	0.7105	0.3421	0.2479	2.9798
WACH-2.210	M2	340	340	0.7099	0.3385	0.2451	2.9487
WACH-2.210	M2	341	341	0.7107	0.3343	0.2424	2.9143
WACH-2.210	M2	342	342	0.7105	0.3012	0.2183	2.6247
WACH-2.210	M2	343	343	0.7105	0.3293	0.2385	2.8665
WACH-2.210	M2	344	344	0.71	0.3439	0.249	2.9953
WACH-2.210	M2	345	345	0.7105	0.3352	0.2429	2.9203
WACH-2.210	M2	346	346	0.7104	0.3128	0.2267	2.726
WACH-2.210	M2	347	347	0.7107	0.2421	0.1755	2.1088
WACH-2.210	M2	348	348	0.7108	0.2704	0.196	2.3556
WACH-2.210	M2	349	349	0.7106	0.2821	0.2045	2.4571
WACH-2.210	M2	350	350	0.7112	0.2912	0.2113	2.5376
WACH-2.210	M2	351	351	0.7106	0.2944	0.2134	2.5652
WACH-2.210	M2	352	352	0.7104	0.2967	0.215	2.5838
WACH-2.210	M2	353	353	0.7102	0.3029	0.2195	2.639
WACH-2.210	M2	354	354	0.7106	0.3056	0.2215	2.6623
WACH-2.210	M2	355	355	0.7104	0.3439	0.2492	2.9969
WACH-2.210	M2	356	356	0.7111	0.3471	0.2518	3.0242
WACH-2.210	M2	357	357	0.7104	0.3414	0.2474	2.9748
WACH-2.210	M2	358	358	0.7104	0.2754	0.1995	2.3981
WACH-2.210	M2	359	359	0.7109	0.285	0.2067	2.4831
WACH-2.210	M2	360	360	0.7107	0.3135	0.2273	2.7323
WACH-2.210	M2	361	361	0.7112	0.364	0.2641	3.171
WACH-2.210	M2	362	362	0.7107	0.3788	0.2746	3.3007
WACH-2.210	M2	363	363	0.7102	0.3539	0.2564	3.0836
WACH-2.210	M2	364	364	0.7104	0.3316	0.2403	2.8882
WACH-2.210	M2	365	365	0.7105	0.2784	0.2018	2.4262
WACH-2.210	M2	366	366	0.7112	0.2862	0.2076	2.4932
WACH-2.210	M2	367	367	0.7107	0.3089	0.2239	2.6906
WACH-2.210	M2	368	368	0.7105	0.3121	0.2262	2.718
WACH-2.210	M2	369	369	0.7108	0.4075	0.2956	3.5523
WACH-2.210	M2	370	370	0.7106	0.3701	0.2683	3.225
WACH-2.210	M2	371	371	0.7103	0.35	0.2536	3.0486
WACH-2.210	M2	372	372	0.7106	0.3417	0.2477	2.9774
WACH-2.210	M2	373	373	0.7105	0.3396	0.2462	2.9592
WACH-2.210	M2	374	374	0.7107	0.3375	0.2447	2.9406
WACH-2.210	M2	375	375	0.7104	0.3378	0.2447	2.9424
WACH-2.210	M2	376	376	0.7104	0.3398	0.2463	2.9611
WACH-2.210	M2	377	377	0.7103	0.338	0.2449	2.9457
WACH-2.210	M2	378	378	0.7102	0.3391	0.2457	2.9544
WACH-2.210	M2	379	379	0.7103	0.3368	0.2441	2.9354
WACH-2.210	M2	380	380	0.7106	0.3339	0.242	2.9096
WACH-2.210	M2	381	381	0.7106	0.3345	0.2426	2.916
WACH-2.210	M2	382	382	0.7106	0.3335	0.2418	2.9064
WACH-2.210	M2	383	383	0.7106	0.3311	0.24	2.8835
WACH-2.210	M2	384	384	0.7103	0.33	0.2391	2.8741
WACH-2.210	M2	385	385	0.7108	0.3332	0.2417	2.9041
WACH-2.210	M2	386	386	0.7101	0.3381	0.2449	2.9453
WACH-2.210	M2	387	387	0.7108	0.3381	0.2452	2.9465
WACH-2.210	M2	388	388	0.7106	0.3363	0.2438	2.9321
WACH-2.210	M2	389	389	0.7105	0.336	0.2435	2.9282
WACH-2.210	M2	390	390	0.7107	0.3349	0.2429	2.9187
WACH-2.210	M2	391	391	0.7104	0.3368	0.2441	2.9344
WACH-2.210	M2	392	392	0.7104	0.3327	0.2411	2.8979
WACH-2.210	M2	393	393	0.7106	0.3341	0.2422	2.912
WACH-2.210	M2	394	394	0.7104	0.3366	0.244	2.934
WACH-2.210	M2	395	395	0.7108	0.3355	0.2433	2.9233
WACH-2.210	M2	396	396	0.7104	0.3355	0.2431	2.9235
WACH-2.210	M2	397	397	0.7105	0.3354	0.2431	2.9221
WACH-2.210	M2	398	398	0.7106	0.3392	0.2459	2.9552
WACH-2.210	M2	399	399	0.7102	0.3435	0.2489	2.9928
WACH-2.210	M2	400	400	0.7103	0.3367	0.2439	2.9328
WACH-2.210	M2	401	401	0.7104	0.3346	0.2425	2.9162
WACH-2.210	M2	402	402	0.7105	0.3341	0.2422	2.9111
WACH-2.210	M2	403	403	0.7103	0.3362	0.2436	2.928
WACH-2.210	M2	404	404	0.7105	0.3387	0.2455	2.9509
WACH-2.210	M2	405	405	0.7104	0.3427	0.2483	2.9849
WACH-2.210	M2	406	406	0.7104	0.3432	0.2487	2.9893
WACH-2.210	M2	407	407	0.7105	0.34	0.2464	2.9625
WACH-2.210	M2	408	408	0.7104	0.339	0.2456	2.9522
WACH-2.210	M2	409	409	0.7105	0.34	0.2465	2.9629
WACH-2.210	M2	410	410	0.7102	0.3415	0.2474	2.975
WACH-2.210	M2	411	411	0.7103	0.3421	0.2479	2.9819
WACH-2.210	M2	412	412	0.7103	0.3423	0.248	2.9829
WACH-2.210	M2	413	413	0.7105	0.3444	0.2496	3.0011
WACH-2.210	M2	414	414	0.7104	0.3445	0.2496	3.0015
WACH-2.210	M2	415	415	0.7104	0.3445	0.2496	3.0013
WACH-2.210	M2	416	416	0.7102	0.3449	0.2499	3.0054
WACH-2.210	M2	417	417	0.7101	0.3436	0.2489	2.9932
WACH-2.210	M2	418	418	0.7104	0.342	0.2478	2.9791
WACH-2.210	M2	419	419	0.7103	0.3441	0.2493	2.9981
WACH-2.210	M2	420	420	0.7101	0.3423	0.2479	2.9813
WACH-2.210	M2	421	421	0.7106	0.3404	0.2468	2.9664
WACH-2.210	M2	422	422	0.7102	0.3415	0.2473	2.9736
WACH-2.210	M2	423	423	0.7107	0.345	0.2501	3.0057
WACH-2.210	M2	424	424	0.7104	0.3478	0.2521	3.0317
WACH-2.210	M2	425	425	0.7103	0.3485	0.2525	3.0353
[truncated: 1,976 more rows]
