# Supplementary material for: Comparison between strip sampling and laser ablation methods to infer seasonal movements from intra-tooth strontium isotopes profiles in migratory caribou
Source: Sci Rep. 2023 Mar 3;13:3621. doi: 10.1038/s41598-023-30222-w (PMC9984400; doi:10.1038/s41598-023-30222-w)
Supplement: Supplementary file 3 — Supplementary Information 3. [file 41598_2023_30222_MOESM3_ESM.txt]

####packages
library(raster)
library(assignR)
library(rgdal)
library(zoo)
library(plotrix)
library(readxl)

####data loading
#solution and LA-MC-ICP-MS data
wd<-"D:/documents/.../"                                                         #set working directory
tablas <- readxl::read_excel(paste(wd,"data_sr.xlsx",sep=""),col_names=TRUE, na="NA", sheet="LA-MC-ICP-MS_sr")
tablas<-as.data.frame(tablas)
tabsol <- readxl::read_excel(paste(wd,"data_sr.xlsx",sep=""),col_names=TRUE, na="NA", sheet="solution_sr")
tabsol<-as.data.frame(tabsol)
lvind<-unique(tablas$indiv)

#Strontium isoscape and spatial error map rasters available from Bataille et al. 2020. Advances in global bioavailable strontium isoscapes.
#Palaeogeography, Palaeoclimatology, Palaeoecology, 555: 109849. https://doi.org/10.1016/j.palaeo.2020.109849
#pre-processing in ArcGIS 10.5: rasters cropped to Alaska and projected in NAD83/ Alaska Albers (EPSG:3338, crs="+proj=aea +lat_0=50 +lon_0=-154 +lat_1=55 +lat_2=65 +x_0=0 +y_0=0 +datum=NAD83 +units=m +no_defs")

pred<-raster(paste(wd,"rf_plantsoilmammal1_ak_proj.tif",sep=""))
error<-raster(paste(wd,"srse_ak_proj.tif",sep=""))

ras<-stack(pred,error)
rasbrick<-brick(ras)
ex<-extent(-650000,250000,1400000,2400000)
rasbrick_cut<-crop(rasbrick,ex)

#Western Arctic Herd winter and summer range shapefiles available at: https://accscatalog.uaa.alaska.edu/dataset/ranges-arctic-alaska-caribou-herds
sumr<-readOGR(paste(wd,"NOS_TS_C_180701_Caribou_WesternSummerRange.shp",sep=""))
winr<-readOGR(paste(wd,"NOS_TS_C_180701_Caribou_WesternWinterRange.shp",sep=""))


###################
#### Fig.1 code####
###################

# for visual comparison purpose:
# - LA-MC-ICP-MS measurement numbers were adjusted in Excel to align M2 and M3 profiles of all individuals to the same enamel-root junction location on the x-axis
# - LA-MC-ICP-MS measurement numbers order on the x-axis was reverted in order to go from ERJ to OS
# - solution samples were aligned with LA-MC-ICP-MS profiles

# solution samples adjustement to LA-MC-ICP-MS profiles
tabres<-as.data.frame(matrix(data=NA,ncol=6,nrow=nrow(tabsol)))
lg<-0
for (i in 1:length(lvind))
  {
  stlas<-tablas[tablas[,1]==lvind[i],]
  stsol<-tabsol[tabsol[,1]==lvind[i],]
  for (j in c("M2","M3"))
    {
    lasMol<-stlas[stlas$molar==j,]
    solMol<-stsol[stsol$molar==j,]
    cutMol<-trunc(seq(lasMol$meas2[1],lasMol$meas2[nrow(lasMol)],length.out=(nrow(solMol)+1)))
    for (k in 1:nrow(solMol))
      {
       lg<-lg+1
       stabMol<-lasMol[lasMol$meas2 %in% seq(cutMol[k],cutMol[k+1],1),]
       tabres[lg,1]<-lvind[i]
       tabres[lg,2]<-j
       tabres[lg,3]<-cutMol[k]
       tabres[lg,4]<-cutMol[k+1]
       tabres[lg,5]<-(cutMol[k]+cutMol[k+1])/2
       tabres[lg,6]<-solMol[k,4]
      }
    }
  }
colnames(tabres)<-c("indiv","molar","start","end","middle","solvalue")          

#Fig. 1
tiff(paste(wd,"figure1.tif",sep=""),width=14,height=18,units="in",res=300,compression="lzw")
par(mfrow=c(3,2),mar=c(5,7,1,1))
for (i in 1:length(lvind))
  {
    stabres<-tabres[tabres$indiv==lvind[i],]

    # laser Sr time series and average mean/sd
    ind<-tablas[tablas$indiv==lvind[i],]
    indM2<-ind[ind$molar=="M2",]
    indM3<-ind[ind$molar=="M3",]
    serind<-zoo(ind[,5],ind[,4])
    serM2<-zoo(indM2[,5],indM2[,4])                                             
    serM3<-zoo(indM3[,5],indM3[,4])                                             
    wind<-20
    mean.sr2<-rollmean(serM2,wind,align="right")
    sd.sr2<-rollapply(serM2,wind,sd,align="right")
    mean.sr3<-rollmean(serM3,wind,align="right")
    sd.sr3<-rollapply(serM3,wind,sd,align="right")
    serALLmean<-c(as.vector(mean.sr2),as.vector(mean.sr3))
    serALLsd<-c(as.vector(sd.sr2),as.vector(sd.sr3))
    samp<-c(index(mean.sr2),index(mean.sr3))
    indSr<-as.data.frame(cbind(samp,serALLmean,serALLsd))
    names(indSr)<-c("measurement","value","sd")
     
    #figure
    plot(serind,ty="p",pch=20,cex=0.9,ylim=c(0.708,0.714),xlim=c(0,1000),col="grey80",las=1,
         ylab="",xlab="Measurements from ERJ",xaxt="n",cex.axis=1.5,cex.lab=2)
    title(ylab=expression(paste(""^87,"Sr/"^86,"Sr")),line=4.5,cex.lab=2)
    axis(1,labels=c(450,250,50,450,250,50),at=c(41,241,441,551,751,951),cex.axis=1.5)  ###x-axis value reverted to numbered the measurement from ERJ to OS
    axis.break(1,500)
    text(c(241,751),c(0.7082,0.7082),c(expression(paste("Molar M",""[2])),expression(paste("Molar M",""[3]))),cex=2)
    text(c(11,461,541,991),c(0.708,0.708,0.708,0.708),c("OS","ERJ","OS","ERJ"),cex=1.5)
    segments(x0=c(41,571),x1=c(421,951),y0=c(0.708,0.708),y1=c(0.708,0.708))
    lines(mean.sr2,lwd=2,col="grey30")
    lines(mean.sr2-sd.sr2,ty="l",col="grey30")
    lines(mean.sr2+sd.sr2,ty="l",col="grey30")
    lines(mean.sr3,lwd=2,col="grey30")
    lines(mean.sr3-sd.sr3,ty="l",col="grey30")
    lines(mean.sr3+sd.sr3,ty="l",col="grey30")
    text(x=-30,y=0.7138,labels=paste(c("a) ","b) ","c) ","d) ","e) ")[i],stabres[1,1],sep=""),pos=4,cex=3)
    points(stabres[stabres$molar=="M2",5],stabres[stabres$molar=="M2",6],pch=20,col="red",cex=2)
    points(stabres[stabres$molar=="M2",5],stabres[stabres$molar=="M2",6],ty="l",lwd=2,col="red")
    points(stabres[stabres$molar=="M3",5],stabres[stabres$molar=="M3",6],pch=20,col="red",cex=2)
    points(stabres[stabres$molar=="M3",5],stabres[stabres$molar=="M3",6],ty="l",lwd=2,col="red")
  }
dev.off()


#############################
####geographic assignment####
#############################
#data preparation
tab1<-as.data.frame(matrix(data=NA,ncol=4,nrow=5*2*2))
for (i in 1:length(lvind))
  {
    ind<-tablas[tablas$indiv==lvind[i],]
    indM2<-ind[ind$molar=="M2",]
    indM3<-ind[ind$molar=="M3",]
    serM2<-zoo(indM2[,5],indM2[,3])                                             
    serM3<-zoo(indM3[,5],indM3[,3])                                             
    wind<-20
    mean.sr2<-rollmean(serM2,wind,align="right")
    sd.sr2<-rollapply(serM2,wind,sd,align="right")
    mean.sr3<-rollmean(serM3,wind,align="right")
    sd.sr3<-rollapply(serM3,wind,sd,align="right")
    nr<-(i-1)*4+1
    tab1[nr,]<-c(lvind[i],"M2","start",mean.sr2[1])
    tab1[nr+1,]<-c(lvind[i],"M2","end",mean.sr2[length(mean.sr2)])
    tab1[nr+2,]<-c(lvind[i],"M3","start",mean.sr3[1])
    tab1[nr+3,]<-c(lvind[i],"M3","end",mean.sr3[length(mean.sr3)])
   }

tab1$type<-"las"

tab2<-as.data.frame(matrix(data=NA,ncol=4,nrow=5*2*2))
for (i in 1:length(lvind))
  {
    ind<-tabsol[tabsol$ind==lvind[i],]
    ind<-na.omit(ind)
    indM2<-ind[ind$molar=="M2",]
    indM3<-ind[ind$molar=="M3",]
    nr<-(i-1)*4+1
    tab2[nr,]<-c(lvind[i],"M2","start",indM2[1,4])
    tab2[nr+1,]<-c(lvind[i],"M2","end",indM2[nrow(indM2),4])
    tab2[nr+2,]<-c(lvind[i],"M3","start",indM3[1,4])
    tab2[nr+3,]<-c(lvind[i],"M3","end",indM3[nrow(indM3),4])
  }
tab2$type<-"sol"

tabcomp<-rbind(tab1,tab2)
tabcomp<-tabcomp[,c(1,5,2,3,4)]
colnames(tabcomp)<-c("ind","type","molar","endmember","value")
tabcomp$measurement<-paste(tabcomp$type,"_",tabcomp$ind,"_",tabcomp$molar,"_",tabcomp$endmember,sep="")
tabcomp$value<-as.numeric(tabcomp$value)

#assignment
dataSr<-tabcomp[,c(6,5)]
names(dataSr)<-c("measurement","value")
asn<-pdRaster(rasbrick_cut,unknown=dataSr)                                      #assignment
qtl<-qtlRaster(asn,thresholdType="area",threshold=0.2)

dir.create(paste(wd,"/ras_prob",sep=""))
dir.create(paste(wd,"/ras_overlap",sep=""))

#normalized probability maps
for (i in 1:dim(asn)[3])
  {
     ras_asn<-asn[[i]]
     ras_norm<-ras_asn/max(na.omit(values(ras_asn)))
     writeRaster(ras_norm,paste(wd,"/ras_prob/",tabcomp$measurement[i],".tif",sep=""),format="GTiff")
  }

#overlap raster/table + oddsRatio
ov_or_tab<-as.data.frame(matrix(data=NA,ncol=4,nrow=20))
for (i in 1:20)
  {
  rasL<-qtl[[i]]                                                                #assigned area: pixel value = 1
  rasS<-qtl[[i+20]]
  rasL<-rasL+rasL                                                               #pixel value for LA = 2
  rasO<-rasL+rasS                                                               #pixel value solution = 1; LA = 2; overlap = 3
  writeRaster(rasO,paste(wd,"/ras_overlap/",tabcomp$measurement[i],".tif",sep=""),format="GTiff")
  ov_or_tab[i,1]<-tabcomp[i,1]
  ov_or_tab[i,2]<-tabcomp[i,2]
  ov_or_tab[i,3]<-tabcomp[i,3]
  ov_or_tab[i,4]<-length(rasO[values(rasO)==3])/length(rasO[values(rasO)>=1])
  }
colnames(ov_or_tab)<-c("indiv","molar","samp","overlap")

seasr<-rbind(sumr,winr)
or<-oddsRatio(asn,seasr)
extrVals <- extract(asn, seasr)
ov_or_tab$ORlaser<-or[[1]][1:20]
ov_or_tab$las_inf95CI<-NA
ov_or_tab$las_sup95CI<-NA
ov_or_tab$ORsolution<-or[[1]][21:40]
ov_or_tab$sol_inf95CI<-NA
ov_or_tab$sol_sup95CI<-NA

for (i in 1:20)                                                                 #calculate 95CI for odd ratio
    {
    extrVals.p1 <- sum(na.omit(extrVals[[1]][,i]))                              #cumulative proba on summer range
    extrVals.p2 <- sum(na.omit(extrVals[[2]][,i]))                              #cumulative proba on winter range
    nbval.p1 <-length(na.omit(extrVals[[1]][,i]))                               #nb of pixel covered by summer range
    nbval.p2 <-length(na.omit(extrVals[[2]][,i]))                               #nb of pixel covered by summer range
    ov_or_tab$las_inf95CI[i] <- exp(log(ov_or_tab$ORlaser[i])-1.96*sqrt(1/(nbval.p1*extrVals.p1)+1/(nbval.p1-nbval.p1*extrVals.p1)+1/(nbval.p2*extrVals.p2)+1/(nbval.p2-nbval.p2*extrVals.p2)))
    ov_or_tab$las_sup95CI[i] <- exp(log(ov_or_tab$ORlaser[i])+1.96*sqrt(1/(nbval.p1*extrVals.p1)+1/(nbval.p1-nbval.p1*extrVals.p1)+1/(nbval.p2*extrVals.p2)+1/(nbval.p2-nbval.p2*extrVals.p2)))
    extrVals.p1 <- sum(na.omit(extrVals[[1]][,i+20]))
    extrVals.p2 <- sum(na.omit(extrVals[[2]][,i+20]))
    nbval.p1 <-length(na.omit(extrVals[[1]][,i+20]))       
    nbval.p2 <-length(na.omit(extrVals[[2]][,i+20]))       
    ov_or_tab$sol_inf95CI[i] <- exp(log(ov_or_tab$ORsolution[i])-1.96*sqrt(1/(nbval.p1*extrVals.p1)+1/(nbval.p1-nbval.p1*extrVals.p1)+1/(nbval.p2*extrVals.p2)+1/(nbval.p2-nbval.p2*extrVals.p2)))
    ov_or_tab$sol_sup95CI[i] <- exp(log(ov_or_tab$ORsolution[i])+1.96*sqrt(1/(nbval.p1*extrVals.p1)+1/(nbval.p1-nbval.p1*extrVals.p1)+1/(nbval.p2*extrVals.p2)+1/(nbval.p2-nbval.p2*extrVals.p2)))
    }
write.table(ov_or_tab,paste(wd,"/ov_or_tab.txt",sep=""),sep="\t",col.names=T,row.names=F)


   
